# Supplementary material for: CD44a functions as a regulator of p53 signaling, apoptosis and autophagy in the antibacterial immune response
Source: Commun Biol. 2022 Aug 30;5:889. doi: 10.1038/s42003-022-03856-1 (PMC9427754; doi:10.1038/s42003-022-03856-1)
Supplement: Supplementary file 3 — Supplementary Data 1 [file 42003_2022_3856_MOESM3_ESM.zip]

Archive with 132 entries (101 files):
- Figure 1/
- Figure 1/Fig. 1a.xlsx
- Figure 1/Fig. 1b-1c.xlsx
- Figure 1/Fig. 1d.xlsx
- Figure 1/Fig. 1g.xlsx
- Figure 1/Fig. 1h-1i.xlsx
- Figure 1/Fig. 1J-1K.xlsx
- Figure 2/
- Figure 2/Fig. 2a.xlsx
- Figure 2/Fig. 2b-2d.xlsx
- Figure 4/
- Figure 4/Fig. 4b.xlsx
- Figure 4/Fig. 4c.xlsx
- Figure 4/Fig. 4d.xlsx
- Figure 4/Fig. 4e.xlsx
- Figure 4/Fig. 4f.xlsx
- Figure 4/Fig. 4g.xlsx
- Figure 4/Fig. 4h-4i.xlsx
- Figure 5/
- Figure 5/Fig. 5b.xlsx
- Figure 5/Fig. 5c-5i.xlsx
- Figure 5/Fig. 5j.xlsx
- Figure 6/
- Figure 6/Fig. 6h/
- Figure 6/Fig. 6h/FLAG+GFP-P53/
- Figure 6/Fig. 6h/FLAG+GFP-P53/DAPI.jpg
- Figure 6/Fig. 6h/FLAG+GFP-P53/FLAG.jpg
- Figure 6/Fig. 6h/FLAG+GFP-P53/GFP-P53.jpg
- Figure 6/Fig. 6h/FLAG+GFP-P53/Merge.jpg
- Figure 6/Fig. 6h/FLAG+GFP/
- Figure 6/Fig. 6h/FLAG+GFP/DAPI.jpg
- Figure 6/Fig. 6h/FLAG+GFP/flag.jpg
- Figure 6/Fig. 6h/FLAG+GFP/gfp.jpg
- Figure 6/Fig. 6h/FLAG+GFP/Merge.jpg
- Figure 6/Fig. 6h/FLAG-CD44a-tv1+GFP-P53/
- Figure 6/Fig. 6h/FLAG-CD44a-tv1+GFP-P53/dapi.jpg
- Figure 6/Fig. 6h/FLAG-CD44a-tv1+GFP-P53/FLAG-CD44a-tv1.jpg
- Figure 6/Fig. 6h/FLAG-CD44a-tv1+GFP-P53/GFP-P53.jpg
- Figure 6/Fig. 6h/FLAG-CD44a-tv1+GFP-P53/merge.jpg
- Figure 6/Fig. 6h/FLAG-CD44a-tv2+GFP-P53/
- Figure 6/Fig. 6h/FLAG-CD44a-tv2+GFP-P53/DAPI.jpg
- Figure 6/Fig. 6h/FLAG-CD44a-tv2+GFP-P53/flag-cd44a-tv2.jpg
- Figure 6/Fig. 6h/FLAG-CD44a-tv2+GFP-P53/gfp-p53.jpg
- Figure 6/Fig. 6h/FLAG-CD44a-tv2+GFP-P53/Merge.jpg
- Figure 7/
- Figure 7/Fig. 7b.xlsx
- Figure 7/Fig. 7c.xlsx
- Figure 7/Fig. 7d.xlsx
- Figure 7/Fig. 7e-7f.xlsx
- Figure 7/Fig. 7g.xlsx
- Figure 7/Fig. 7h.xlsx
- Figure 7/Fig. 7i.xlsx
- Figure 7/Fig. 7j-7k.xlsx
- Figure 7/Fig. 7l.xlsx
- Figure 7/Fig. 7m.xlsx
- Figure 8/
- Figure 8/Fig. 8b-8c.xlsx
- Figure 8/Fig. 8d.xlsx
- Figure 8/Fig. 8e.xlsx
- Figure 8/Fig. 8f.xlsx
- Figure 8/Fig. 8g.xlsx
- Supplementary Fig. 3/
- Supplementary Fig. 3/suppl. fig.3.xlsx
- Supplementary Fig. 4/
- Supplementary Fig. 4/a/
- Supplementary Fig. 4/a/CD44a-14del.jpg
- Supplementary Fig. 4/a/WT.jpg
- Supplementary Fig. 4/b and d/
- Supplementary Fig. 4/b and d/CD44a-14del+FLAG.jpg
- Supplementary Fig. 4/b and d/CD44a-14del+P53-FLAG.jpg
- Supplementary Fig. 4/b and d/CD44a-14del.jpg
- Supplementary Fig. 4/b and d/WT+FLAG.jpg
- Supplementary Fig. 4/b and d/WT+P53-FLAG.jpg
- Supplementary Fig. 4/b and d/WT.jpg
- Supplementary Fig. 4/c and e.xlsx
- Supplementary Fig. 5/
- Supplementary Fig. 5/c/
- Supplementary Fig. 5/c/FLAG+GFP-p53/
- Supplementary Fig. 5/c/FLAG+GFP-p53/DAPI.jpg
- Supplementary Fig. 5/c/FLAG+GFP-p53/FLAG.jpg
- Supplementary Fig. 5/c/FLAG+GFP-p53/GFP-P53.jpg
- Supplementary Fig. 5/c/FLAG+GFP-p53/Merge.jpg
- Supplementary Fig. 5/c/FLAG+GFP/
- Supplementary Fig. 5/c/FLAG+GFP/DAPI.jpg
- Supplementary Fig. 5/c/FLAG+GFP/FLAG.jpg
- Supplementary Fig. 5/c/FLAG+GFP/gfp.jpg
- Supplementary Fig. 5/c/FLAG+GFP/merge.jpg
- Supplementary Fig. 5/c/FLAG-CD44a-tv1+GFP-p53/
- Supplementary Fig. 5/c/FLAG-CD44a-tv1+GFP-p53/CD44a1-FLAG +p53-FLAG.lif_Series001.tif
- Supplementary Fig. 5/c/FLAG-CD44a-tv1+GFP-p53/CD44a1-FLAG +p53-FLAG.lif_Series001_ch01.jpg
- Supplementary Fig. 5/c/FLAG-CD44a-tv1+GFP-p53/CD44a1-FLAG +p53-FLAG.lif_Series001_ch02.jpg
- Supplementary Fig. 5/c/FLAG-CD44a-tv1+GFP-p53/CD44a1-FLAG +p53-FLAG.lif_Series001_ch03.jpg
- Supplementary Fig. 5/c/FLAG-CD44a-tv2+GFP-p53/
- Supplementary Fig. 5/c/FLAG-CD44a-tv2+GFP-p53/cd44a2+p53-gfp.lif_Series007.tif
- Supplementary Fig. 5/c/FLAG-CD44a-tv2+GFP-p53/cd44a2+p53-gfp.lif_Series007_ch01.tif
- Supplementary Fig. 5/c/FLAG-CD44a-tv2+GFP-p53/cd44a2+p53-gfp.lif_Series007_ch02.tif
- Supplementary Fig. 5/c/FLAG-CD44a-tv2+GFP-p53/cd44a2+p53-gfp.lif_Series007_ch03.tif
- Supplementary Fig. 5/d/
- Supplementary Fig. 5/d/CD44a-tv1-FLAG/
- Supplementary Fig. 5/d/CD44a-tv1-FLAG/anti-p53.jpg
- Supplementary Fig. 5/d/CD44a-tv1-FLAG/dapi.jpg
- Supplementary Fig. 5/d/CD44a-tv1-FLAG/merge.jpg
- Supplementary Fig. 5/d/CD44a-tv1-FLAG/mito tracker.jpg
- Supplementary Fig. 5/d/CD44a-tv2-FLAG/
- Supplementary Fig. 5/d/CD44a-tv2-FLAG/anti-p53.jpg
- Supplementary Fig. 5/d/CD44a-tv2-FLAG/dapi.jpg
- Supplementary Fig. 5/d/CD44a-tv2-FLAG/merge.jpg
- Supplementary Fig. 5/d/CD44a-tv2-FLAG/mito tracker.jpg
- Supplementary Fig. 5/d/FLAG/
- Supplementary Fig. 5/d/FLAG/anti-p53.jpg
- Supplementary Fig. 5/d/FLAG/dapi.jpg
- Supplementary Fig. 5/d/FLAG/merge.jpg
- Supplementary Fig. 5/d/FLAG/mito tracker.jpg
- Supplementary Fig. 5/e/
- Supplementary Fig. 5/e/CD44a-tv1-FLAG/
- Supplementary Fig. 5/e/CD44a-tv1-FLAG/anti-p53.jpg
- Supplementary Fig. 5/e/CD44a-tv1-FLAG/dapi.jpg
- Supplementary Fig. 5/e/CD44a-tv1-FLAG/merge.jpg
- Supplementary Fig. 5/e/CD44a-tv1-FLAG/mito tracker.jpg
- Supplementary Fig. 5/e/CD44a-tv2-FLAG/
- Supplementary Fig. 5/e/CD44a-tv2-FLAG/anti-p53.jpg
- Supplementary Fig. 5/e/CD44a-tv2-FLAG/dapi.jpg
- Supplementary Fig. 5/e/CD44a-tv2-FLAG/merge.jpg
- Supplementary Fig. 5/e/CD44a-tv2-FLAG/mito tracker.jpg
- Supplementary Fig. 5/e/FLAG/
- Supplementary Fig. 5/e/FLAG/anti-p53.jpg
- Supplementary Fig. 5/e/FLAG/dapi.jpg
- Supplementary Fig. 5/e/FLAG/merge.jpg
- Supplementary Fig. 5/e/FLAG/mito tracker.jpg
- Supplementary Fig. 6/
- Supplementary Fig. 6/b.xlsx
- Supplementary Fig. 6/d-f.xlsx
