# Supplementary material for: CD44a functions as a regulator of p53 signaling, apoptosis and autophagy in the antibacterial immune response
Source: Commun Biol. 2022 Aug 30;5:889. doi: 10.1038/s42003-022-03856-1 (PMC9427754; doi:10.1038/s42003-022-03856-1)
Supplement: Supplementary file 3 — Supplementary Data 1 [file 42003_2022_3856_MOESM3_ESM.zip › Figure 1/Fig. 1a.xlsx]

## Sheet: Sheet1
	CT of housekeeping gene	CT of Target gene
Group	CT(EF-1α)	CT(CD44a-tv1)	ΔCT = CT(Target) – CT(EF-1α)		ΔΔCT = ΔCT – ΔCT(control)	Relative folds to control group（2-ΔΔCT）	Average Relative folds to control group(mean)	Average Relative folds to control group(SE)	TTEST(treated group vs control group)
24h-CON	19.17	28.52	9.35			1
	19.33	28.54	9.21			1
	19.37	28.66	9.29			1	1	0
24h-E.pis	18.58	28.07	9.49	9.35	0.14	0.907519
	18.63	28.03	9.4	9.21	0.19	0.876606
	18.66	28.01	9.35	9.29	0.06	0.959264	0.914463	0.0417644	0.0238545
48h-CON	17.53	28.12	10.59			1
	17.43	28.24	10.81			1
	17.5	28.18	10.68			1	1	0
48h-E.pis	18.1	28.05	9.95	10.59	-0.64	1.55833
	18.13	28.08	9.95	10.68	-0.73	1.65864
	18.15	28.1	9.95	10.81	-0.86	1.81504	1.67734	0.129372	0.00081967
72h-CON	17.42	28.4	10.98			1
	17.42	28.36	10.94			1
	17.55	28.34	10.79			1	1	0
72h-E.pis	21.14	29.53	8.39	10.98	-2.59	6.02099
	21.15	29.56	8.41	10.94	-2.53	5.77572
	21.21	29.57	8.36	10.79	-2.43	5.38893	5.72855	0.318656	1.36118e-05
Group	CT(EF-1α)	CT(CD44a-tv2)	ΔCT = CT(Target) – CT(EF-1α)		ΔΔCT = ΔCT – ΔCT(control)	Relative folds to control group（2-ΔΔCT）	Average Relative folds to control group(mean)	Average Relative folds to control group(SE)	TTEST(treated group vs control group)
24h-CON	19.17	31.54	12.37			1
	19.33	31.45	12.12			1
	19.37	31.64	12.27			1	1	0
24h-E.pis	18.58	31.07	12.49	12.37	0.12	0.920188
	18.63	31.18	12.55	12.12	0.43	0.742262
	18.66	31.12	12.46	12.27	0.19	0.876606	0.846352	0.0927409	0.0454883
48h-CON	17.53	30.67	13.14			1
	17.43	30.95	13.52			1
	17.5	30.69	13.19			1	1	0
48h-E.pis	18.1	30.43	12.33	13.14	-0.81	1.75321
	18.15	30.51	12.36	13.19	-0.83	1.77769
	18.13	30.59	12.46	13.52	-1.06	2.08493	1.87194	0.184859	0.0012222
72h-CON	17.42	30.35	12.93			1
	17.42	30.23	12.81			1
	17.55	30.25	12.7			1	1	0
72h-E.pis	21.14	32.93	11.79	12.7	-0.91	1.87905
	21.15	32.86	11.71	12.81	-1.1	2.14355
	21.21	33.02	11.81	12.93	-1.12	2.17347	2.06535	0.16204	0.000339172
