# Supplementary material for: CD44a functions as a regulator of p53 signaling, apoptosis and autophagy in the antibacterial immune response
Source: Commun Biol. 2022 Aug 30;5:889. doi: 10.1038/s42003-022-03856-1 (PMC9427754; doi:10.1038/s42003-022-03856-1)
Supplement: Supplementary file 3 — Supplementary Data 1 [file 42003_2022_3856_MOESM3_ESM.zip › Figure 1/Fig. 1b-1c.xlsx]

## Sheet: Sheet1
CFU assay
group	CFU			TTEST(vs control)
FLAG(E. piscicida -6hpi)	39500	39200	35000
CD44a_tv1-FLAG(E. piscicida -6hpi)	20100	17300	16700	0.00037574
CD44a_tv2-FLAG(E. piscicida -6hpi)	11000	10200	10200	4.94365e-05
group	CFU			TTEST(vs control)
FLAG(E. piscicida -24hpi)	500000	486000	510000
CD44a_tv1-FLAG(E. piscicida -24hpi)	323000	327000	332000	2.09693e-05
CD44a_tv2-FLAG(E. piscicida -24hpi)	394000	400000	410000	0.000313973
