# Supplementary material for: CD44a functions as a regulator of p53 signaling, apoptosis and autophagy in the antibacterial immune response
Source: Commun Biol. 2022 Aug 30;5:889. doi: 10.1038/s42003-022-03856-1 (PMC9427754; doi:10.1038/s42003-022-03856-1)
Supplement: Supplementary file 3 — Supplementary Data 1 [file 42003_2022_3856_MOESM3_ESM.zip › Figure 1/Fig. 1d.xlsx]

## Sheet: Sheet1
	daily death numbers
group	1 dpi	2 dpi	3 dpi	4 dpi	remain (5 dpi)
FLAG-1（n=20）	1	3	4	3	9
FLAG-2（n=20）	0	4	3	4	9
FLAG-3（n=20）	1	5	5	3	6
sum	2	12	12	10	24
CD44a-tv1-FLAG-1（n=20）	1	3	3	2	11
CD44a-tv1-FLAG-2（n=20）	1	3	1	3	12
CD44a-tv1-FLAG-3（n=20）	0	2	3	2	13
sum	2	8	7	7	36
CD44a-tv2-FLAG-1（n=20）	0	3	3	2	12
CD44a-tv2-FLAG-2（n=20）	1	1	2	2	14
CD44a-tv2-FLAG-3（n=20）	0	4	2	1	13
sum	1	8	7	5	39
