# Supplementary material for: CD44a functions as a regulator of p53 signaling, apoptosis and autophagy in the antibacterial immune response
Source: Commun Biol. 2022 Aug 30;5:889. doi: 10.1038/s42003-022-03856-1 (PMC9427754; doi:10.1038/s42003-022-03856-1)
Supplement: Supplementary file 3 — Supplementary Data 1 [file 42003_2022_3856_MOESM3_ESM.zip › Figure 1/Fig. 1g.xlsx]

## Sheet: Sheet1
	CT of housekeeping gene	CT of Target gene
Group	CT(EF-1α)	CT(CD44a-tv1)	ΔCT = CT(Target) – CT(EF-1α)		ΔΔCT = ΔCT – ΔCT(control)	Relative folds to control group（2-ΔΔCT）	Average Relative folds to control group(mean)	Average Relative folds to control group(SE)	TTEST(treated group vs WT group)
WT	19.74	29.19	9.45	9.4	0.05	0.965936
	19.89	29.29	9.4	9.4	0	1
	19.97	29.48	9.51	9.4	0.11	0.926588	0.964175	0.0367377
CD44a-/--14del	19.44	33.6	14.16	9.4	4.76	0.036906
	19.55	33.71	14.16	9.4	4.76	0.036906
	19.61	34.06	14.45	9.4	5.05	0.0301855	0.0346659	0.00388009	1.6575e-06
Group	CT(EF-1α)	CT(CD44a-tv2)	ΔCT = CT(Target) – CT(EF-1α)		ΔΔCT = ΔCT – ΔCT(control)	Relative folds to control group（2-ΔΔCT）	Average Relative folds to control group(mean)	Average Relative folds to control group(SE)	TTEST(treated group vs WT group)
WT	19.74	28.53	8.79	8.78	0.01	0.993092
	19.89	28.67	8.78	8.78	0	1
	19.97	28.73	8.76	8.78	-0.02	1.01396	1.00235	0.0106302
CD44a-/--14del	19.44	29.95	10.51	8.78	1.73	0.301452
	19.55	29.93	10.38	8.78	1.6	0.329877
	19.61	29.81	10.2	8.78	1.42	0.373712	0.335014	0.036403	6.90312e-06
