# Supplementary material for: CD44a functions as a regulator of p53 signaling, apoptosis and autophagy in the antibacterial immune response
Source: Commun Biol. 2022 Aug 30;5:889. doi: 10.1038/s42003-022-03856-1 (PMC9427754; doi:10.1038/s42003-022-03856-1)
Supplement: Supplementary file 3 — Supplementary Data 1 [file 42003_2022_3856_MOESM3_ESM.zip › Figure 1/Fig. 1h-1i.xlsx]

## Sheet: Sheet1
CFU assay
	group	CFU			TTEST(vs control)
E. piscicida -24 hpi	WT	1900	2000	2100
	CD44a-/--14del	28800	24700	26200	3.35184e-05
E. piscicida -48 hpi	WT	112000	110000	90000
	CD44a-/--14del	156000	160000	162000	0.00157605
	group	CFU			TTEST(vs control)
E. piscicida -24 hpi	WT	1900	2000	2100
	CD44a-/--10IS	22500	24000	28400	0.000204161
E. piscicida -48 hpi	WT	88000	108000	140000
	CD44-/--10IS	1416000	1592000	1592000	1.95758e-05
