# Supplementary material for: CD44a functions as a regulator of p53 signaling, apoptosis and autophagy in the antibacterial immune response
Source: Commun Biol. 2022 Aug 30;5:889. doi: 10.1038/s42003-022-03856-1 (PMC9427754; doi:10.1038/s42003-022-03856-1)
Supplement: Supplementary file 3 — Supplementary Data 1 [file 42003_2022_3856_MOESM3_ESM.zip › Figure 1/Fig. 1J-1K.xlsx]

## Sheet: Sheet1
group	daily death numbers
	1dpi	2dpi	3dpi	4dpi	5dpi	remain (6 dpi)
WT-1	0	8	4	3	1	24
WT-2	0	6	2	2	2	28
WT-3	0	4	1	0	4	31
sum	0	18	7	5	7	83
CD44a-/--14del-1	0	14	4	3	6	13
CD44a-/--14del-2	0	12	9	3	3	13
CD44a-/--14del-3	0	13	8	4	3	12
sum	0	39	21	10	12	38
CD44a-/--10IS-1	0	4	7	3	4	22
CD44a-/--10IS-2	0	4	4	3	5	24
CD44a-/--10IS-3	0	5	7	6	6	16
sum	0	13	18	12	15	62
