# Supplementary material for: CD44a functions as a regulator of p53 signaling, apoptosis and autophagy in the antibacterial immune response
Source: Commun Biol. 2022 Aug 30;5:889. doi: 10.1038/s42003-022-03856-1 (PMC9427754; doi:10.1038/s42003-022-03856-1)
Supplement: Supplementary file 3 — Supplementary Data 1 [file 42003_2022_3856_MOESM3_ESM.zip › Figure 2/Fig. 2a.xlsx]

## Sheet: Sheet1
		CT of housekeeping gene	CT of Target gene
	Group	CT(GAPDH)	CT(NOD1)	ΔCT = CT(Target) – CT(GAPDH)		ΔΔCT = ΔCT – ΔCT(control)	Relative folds to control group（2-ΔΔCT）	Average Relative folds to control group(mean)	Average Relative folds to control group(SE)	TTEST(treated group vs WT group)	TTEST(treated group vs control group)
5 dpf	WT	17.72	32.03	14.31	14.31	0	1
		17.8	32.05	14.25	14.31	-0.06	1.04247
		18.05	32.65	14.6	14.31	0.29	0.817902	0.953456	0.119298
	CD44a-/--14del	17.82	32.29	14.47	14.31	0.16	0.895025
		17.82	32.22	14.4	14.31	0.09	0.939523
		17.74	32.24	14.5	14.31	0.19	0.876606	0.903718	0.0323467	0.524206
	CD44a-/--10is	17.79	33.08	15.29	14.31	0.98	0.50698
		18.03	33.04	15.01	14.31	0.7	0.615572
		18.21	33.44	15.23	14.31	0.92	0.528509	0.550354	0.0574976	0.00620315
E. piscicida -24 hpi	WT	18.25	32.51	14.26	14.31	-0.05	1.03526
		18.37	32.63	14.26	14.31	-0.05	1.03526
		18.5	32.69	14.19	14.31	-0.12	1.08673	1.05242	0.0297162	0.235697
	CD44a-/--14del	18.28	33.18	14.9	14.31	0.59	0.664343
		18.21	33.12	14.91	14.31	0.6	0.659754
		18.26	33.21	14.95	14.31	0.64	0.641713	0.65527	0.0119628	0.0125691	2.78138e-05
	CD44a-/--10is	18.09	33.08	14.99	14.31	0.68	0.624165
		18.22	33.08	14.86	14.31	0.55	0.68302
		18.28	33.11	14.83	14.31	0.52	0.697372	0.668186	0.0387923	0.0169776	0.000168305
6 dpf	WT	18.37	32.34	13.97	13.93	0.04	0.972655
		18.41	32.34	13.93	13.93	0	1
		18.81	32.43	13.62	13.93	-0.31	1.23971	1.07079	0.146927
	CD44a-/--14del	18.5	33.59	15.09	13.93	1.16	0.447513
		18.84	33.62	14.78	13.93	0.85	0.554785
		18.79	33.47	14.68	13.93	0.75	0.594604	0.5323	0.0760796	0.00487417
	CD44a-/--10is	18.31	32.86	14.55	13.93	0.62	0.650671
		18.26	32.7	14.44	13.93	0.51	0.702222
		18.49	32.86	14.37	13.93	0.44	0.737135	0.696676	0.0434979	0.0133829
E. piscicida -48 hpi	WT	19.07	32.11	13.04	13.93	-0.89	1.85318
		18.95	32.02	13.07	13.93	-0.86	1.81504
		18.8	32.02	13.22	13.93	-0.71	1.6358	1.76801	0.116067	0.00297474
	CD44a-/--14del	19.17	32.57	13.4	13.93	-0.53	1.44393
		19.27	32.64	13.37	13.93	-0.56	1.47427
		19.3	32.74	13.44	13.93	-0.49	1.40444	1.44088	0.0350118	0.0132209	0.00949272
	CD44a-/--10is	18.12	32.44	14.32	13.93	0.39	0.76313
		17.95	32.26	14.31	13.93	0.38	0.768438
		18.24	32.6	14.36	13.93	0.43	0.742262	0.757943	0.0138372	0.0213586	0.000116091
		CT(GAPDH)	CT(NOD2)
5 dpf	WT	19.76	35.8	16.04	16.39	-0.35	1.27456
		19.28	35.67	16.39	16.39	0	1
		18.34	35.08	16.74	16.39	0.35	0.784584	1.01971	0.245582
	CD44a-/--14del	19.16	35.43	16.27	16.39	-0.12	1.08673
		18.5	34.91	16.41	16.39	0.02	0.986233
		18.75	34.45	15.7	16.39	-0.69	1.61328	1.22875	0.336786	0.434059
	CD44a-/--10is	18.25	35.65	17.4	16.39	1.01	0.496546
		18.62	35.98	17.36	16.39	0.97	0.510506
		18.93	36.05	17.12	16.39	0.73	0.602904	0.536652	0.0577988	0.0294789
E. piscicida -24 hpi	WT	19.1	35.17	16.07	16.39	-0.32	1.24833
		19.11	35.36	16.25	16.39	-0.14	1.10191
		19.26	36.12	16.86	16.39	0.47	0.721965	1.02407	0.271679	0.984565
	CD44a-/--14del	17.88	35.19	17.31	16.39	0.92	0.528509
		18.52	35.28	16.76	16.39	0.37	0.773782
		18.53	35.31	16.78	16.39	0.39	0.76313	0.688474	0.138636	0.111652	0.12938
	CD44a-/--10is	18.39	36.19	17.8	16.39	1.41	0.376312
		18.48	36.13	17.65	16.39	1.26	0.417544
		18.14	35.76	17.62	16.39	1.23	0.426317	0.406724	0.026701	0.0126658	0.0172927
6 dpf	WT	18.59	34.48	15.89	16.4	-0.51	1.42405
		18.67	35.07	16.4	16.4	0	1
		18.9	36.09	17.19	16.4	0.79	0.578344	1.0008	0.422854
	CD44a-/--14del	18.69	35.61	16.92	16.4	0.52	0.697372
		18.68	35.68	17	16.4	0.6	0.659754
		18.67	35.82	17.15	16.4	0.75	0.594604	0.650576	0.0519952	0.2276
	CD44a-/--10is	18.26	35.27	17.01	16.4	0.61	0.655197
		18.8	35.48	16.68	16.4	0.28	0.823591
		19.23	35.55	16.32	16.4	-0.08	1.05702	0.845269	0.201786	0.596114
E. piscicida -48 hpi	WT	19.07	33.87	14.8	16.4	-1.6	3.03143
		19.11	34.17	15.06	16.4	-1.34	2.53151
		19.11	34.43	15.32	16.4	-1.08	2.11404	2.55899	0.459316	0.012419
	CD44a-/--14del	19.45	34.19	14.74	16.4	-1.66	3.16017
		19.67	34.81	15.14	16.4	-1.26	2.39496
		19.99	35.19	15.2	16.4	-1.2	2.2974	2.61751	0.472481	0.0115443	0.885214
	CD44a-/--10is	18.46	34.55	16.09	16.4	-0.31	1.23971
		18.63	34.76	16.13	16.4	-0.27	1.20581
		19.28	34.85	15.57	16.4	-0.83	1.77769	1.40773	0.320836	0.254922	0.0236061
		CT(GAPDH)	CT(PGRP6)
5 dpf	WT	17.72	30.75	13.03	13.15	-0.12	1.08673
		17.8	30.95	13.15	13.15	0	1
		18.05	31.29	13.24	13.15	0.09	0.939523	1.00875	0.0739953
	CD44a-/--14del	17.82	31.75	13.93	13.15	0.78	0.582367
		17.82	32.05	14.23	13.15	1.08	0.473029
		17.74	32.03	14.29	13.15	1.14	0.45376	0.503052	0.0693613	0.000988546
	CD44a-/--10is	17.79	31.31	13.52	13.15	0.37	0.773782
		18.03	31.71	13.68	13.15	0.53	0.692555
		18.21	32.67	14.46	13.15	1.31	0.403321	0.623219	0.19472	0.032723
E. piscicida -24 hpi	WT	18.25	30.3	12.05	13.15	-1.1	2.14355
		18.37	30.74	12.37	13.15	-0.78	1.71713
		18.5	31.01	12.51	13.15	-0.64	1.55833	1.80634	0.302635	0.0113855
	CD44a-/--14del	18.28	31.91	13.63	13.15	0.48	0.716978
		18.21	31.74	13.53	13.15	0.38	0.768438
		18.26	31.67	13.41	13.15	0.26	0.835088	0.773501	0.0592177	0.0126519	0.00439153
	CD44a-/--10is	18.09	31.62	13.53	13.15	0.38	0.768438
		18.22	31.52	13.3	13.15	0.15	0.90125
		18.28	31.6	13.32	13.15	0.17	0.888843	0.852844	0.0733605	0.0605789	0.00607296
6 dpf	WT	18.81	32.48	13.67	14.03	-0.36	1.28343
		18.41	32.44	14.03	14.03	0	1
		18.37	32.43	14.06	14.03	0.03	0.97942	1.08762	0.014552
	CD44a-/--14del	18.5	34.02	15.52	14.03	1.49	0.356013
		18.84	34.5	15.66	14.03	1.63	0.323088
		18.79	34.84	16.05	14.03	2.02	0.246558	0.308553	0.0561562	0.000530223
	CD44a-/--10is	18.31	32.64	14.33	14.03	0.3	0.812252
		18.26	32.36	14.1	14.03	0.07	0.952638
		18.49	34.91	16.42	14.03	2.39	0.190782	0.651891	0.405454	0.345218
E. piscicida -48 hpi	WT	18.8	30.73	11.93	14.03	-2.1	4.28709
		18.95	31.12	12.17	14.03	-1.86	3.63008
		19.07	31.15	12.08	14.03	-1.95	3.86375	3.92697	0.333041	0.00129952
	CD44a-/--14del	19.17	33.97	14.8	14.03	0.77
		19.27	32.28	13.01	14.03	-1.02	2.02792
		19.3	32.18	12.88	14.03	-1.15	2.21914	2.12353	0.135213	0.00711648	0.0330485
	CD44a-/--10is	18.12	31.46	13.34	14.03	-0.69	1.61328
		17.95	31.04	13.09	14.03	-0.94	1.91853
		18.24	31.29	13.05	14.03	-0.98	1.97247	1.83476	0.19369	0.00997947	0.000712038
		CT(GAPDH)	CT(NFκB1)
5 dpf	WT	19.76	26.92	7.16	7.23	-0.07	1.04972
		19.28	26.51	7.23	7.23	0	1
		18.34	26.23	7.89	7.23	0.66	0.632878	0.894198	0.227671
	CD44a-/--14del	19.16	26.33	7.17	7.23	-0.06	1.04247
		18.5	25.77	7.27	7.23	0.04	0.972655
		18.75	26.38	7.63	7.23	0.4	0.757858	0.924326	0.148331	0.857064
	CD44a-/--10is	18.25	26.17	7.92	7.23	0.69	0.619854
		18.62	26.85	8.23	7.23	1	0.5
		18.93	27.16	8.23	7.23	1	0.5	0.539951	0.0691977	0.0614224
E. piscicida -24 hpi	WT	19.1	26.01	6.91	7.23	-0.32	1.24833
		19.11	26.05	6.94	7.23	-0.29	1.22264
		19.26	25.63	6.37	7.23	-0.86	1.81504	1.42867	0.334851	0.0842077
	CD44a-/--14del	18.52	26.43	7.91	7.23	0.68	0.624165
		17.88	26.5	8.62	7.23	1.39	0.381565
		18.53	26.59	8.06	7.23	0.83	0.562529	0.522753	0.126097	0.068798	0.0118258
	CD44a-/--10is	18.39	27.07	8.68	7.23	1.45	0.366021
		18.48	26.97	8.49	7.23	1.26	0.417544
		18.14	27.03	8.89	7.23	1.66	0.316439	0.366668	0.0505555	0.0172789	0.00557343
6 dpf	WT	18.59	26.18	7.59	7.59	0	1
		18.67	26.25	7.58	7.59	-0.01	1.00696
		18.9	26.73	7.83	7.59	0.24	0.846745	0.951234	0.0905563
	CD44a-/--14del	18.69	26.27	7.58	7.59	-0.01	1.00696
		18.68	26.39	7.71	7.59	0.12	0.920188
		18.67	26.48	7.81	7.59	0.22	0.858565	0.92857	0.0745493	0.754685
	CD44a-/--10is	18.26	26.45	8.19	7.59	0.6	0.659754
		19.23	26.38	7.15	7.59	-0.44	1.3566
		18.8	26.68	7.88	7.59	0.29	0.817902	0.944753	0.365334	0.977639
E. piscicida -48 hpi	WT	19.11	25.44	6.33	7.59	-1.26	2.39496
		19.07	25.19	6.12	7.59	-1.47	2.77022
		19.11	25.4	6.29	7.59	-1.3	2.46229	2.54249	0.200073	0.000231962
	CD44a-/--14del	19.45	25.11	5.66	7.59	-1.93	3.81055
		19.67	25.44	5.77	7.59	-1.82	3.53081
		19.99	25.89	5.9	7.59	-1.69	3.22657	3.52264	0.292078	0.000129245	0.00867812
	CD44a-/--10is	19.28	25.42	6.14	7.59	-1.45	2.73208
		18.63	25.24	6.61	7.59	-0.98	1.97247
		18.46	25.43	6.97	7.59	-0.62	1.53688	2.08047	0.604879	0.0329666	0.277461
		CT(GAPDH)	CT(NFκBiab)
5 dpf	WT	18.34	21.94	3.6	3.12	0.48	0.716978
		19.28	22.4	3.12	3.12	0	1
		19.76	22.58	2.82	3.12	-0.3	1.23114	0.982707	0.257519
	CD44a-/--14del	19.16	22.66	3.5	3.12	0.38	0.768438
		18.5	22.48	3.98	3.12	0.86	0.550953
		18.75	22.58	3.83	3.12	0.71	0.61132	0.64357	0.112272	0.104721
	CD44a-/--10is	18.25	22.18	3.93	3.12	0.81	0.570382
		18.62	22.14	3.52	3.12	0.4	0.757858
		18.93	21.42	2.49	3.12	-0.63	1.54756	0.958602	0.518599	0.945977
E. piscicida -24 hpi	WT	19.1	21.99	2.89	3.12	-0.23	1.17283
		19.11	22.13	3.02	3.12	-0.1	1.07177
		19.26	21.98	2.72	3.12	-0.4	1.31951	1.18804	0.124565	0.281673
	CD44a-/--14del	18.52	22.17	3.65	3.12	0.53	0.692555
		17.88	22.31	4.43	3.12	1.31	0.403321
		18.53	22.22	3.69	3.12	0.57	0.673617	0.589831	0.1618	0.0888711	0.00710948
	CD44a-/--10is	18.39	22.29	3.9	3.12	0.78	0.582367
		18.48	22.49	4.01	3.12	0.89	0.539614
		18.14	22.56	4.42	3.12	1.3	0.406126	0.509369	0.0919307	0.0400087	0.00161401
6 dpf	WT	18.59	22.24	3.65	3.81	-0.16	1.11729
		18.67	22.48	3.81	3.81	0	1
		18.9	23.19	4.29	3.81	0.48	0.716978	0.944755	0.205793
	CD44a-/--14del	18.69	22.66	3.97	3.81	0.16	0.895025
		18.68	23.02	4.34	3.81	0.53	0.692555
		18.67	23.05	4.38	3.81	0.57	0.673617	0.753732	0.122729	0.239467
	CD44a-/--10is	18.26	22.84	4.58	3.81	0.77	0.586417
		19.23	22.85	3.62	3.81	-0.19	1.14076
		18.8	22.86	4.06	3.81	0.25	0.840896	0.856026	0.277483	0.679435
E. piscicida -48 hpi	WT	19.11	21.46	2.35	3.81	-1.46	2.75108
		19.07	22.18	3.11	3.81	-0.7	1.6245
		19.11	21.51	2.4	3.81	-1.41	2.65737	2.34432	0.625137	0.0211428
	CD44a-/--14del	19.45	21.45	2	3.81	-1.81	3.50642
		19.67	22.39	2.72	3.81	-1.09	2.12874
		19.99	22.67	2.68	3.81	-1.13	2.18859	2.60792	0.778704	0.0232395	0.671251
	CD44a-/--10is	18.46	21.14	2.68	3.81	-1.13	2.18859
		18.63	21.31	2.68	3.81	-1.13	2.18859
		19.28	21.45	2.17	3.81	-1.64	3.11666	2.49794	0.535822	0.00939933	0.762752
		CT(GAPDH)	CT(MAPK3)
5 dpf	WT	18.34	26.1	7.76	7.62	0.14	0.907519
		19.28	26.18	6.9	7.62	-0.72	1.64718
		19.76	27.38	7.62	7.62	0	1	1.1849	0.403009
	CD44a-/--14del	18.5	27	8.5	7.62	0.88	0.543367
		18.75	27.07	8.32	7.62	0.7	0.615572
		19.16	27.13	7.97	7.62	0.35	0.784584	0.647841	0.123804	0.0919935
	CD44a-/--10is	18.25	27.23	8.98	7.62	1.36	0.389582
		18.62	27.33	8.71	7.62	1.09	0.469761
		18.93	27.62	8.69	7.62	1.07	0.476319	0.445221	0.0482959	0.0343022
E. piscicida -24 hpi	WT	19.1	26.33	7.23	7.62	-0.39
		19.11	27.31	8.2	7.62	0.58	0.668964
		19.26	27.78	8.52	7.62	0.9	0.535887	0.602425	0.0940997	0.151649
	CD44a-/--14del	18.52	27.86	9.34	7.62	1.72	0.303549
		17.88	27.35	9.47	7.62	1.85	0.277392
		18.53	27.35	8.82	7.62	1.2	0.435275	0.338739	0.0846198	0.0236067	0.0462024
	CD44a-/--10is	18.39	27.88	9.49	7.62	1.87	0.273573
		18.48	28.95	10.47	7.62	2.85	0.138696
		18.14	27.78	9.64	7.62	2.02	0.246558	0.219609	0.0713628	0.0150357	0.0133603
6 dpf	WT	18.59	26.69	8.1	8.36	-0.26	1.19748
		18.67	27.03	8.36	8.36	0	1
		18.9	27.45	8.55	8.36	0.19	0.876606	1.02469	0.161856
	CD44a-/--14del	18.67	26.7	8.03	8.36	-0.33	1.25701
		18.68	27.39	8.71	8.36	0.35	0.784584
		18.69	28.06	9.37	8.36	1.01	0.496546	0.846048	0.383941	0.498951
	CD44a-/--10is	18.26	27.29	9.03	8.36	0.67	0.628507
		18.8	27.34	8.54	8.36	0.18	0.882703
		19.23	27.56	8.33	8.36	-0.03	1.02101	0.844074	0.199084	0.289711
E. piscicida -48 hpi	WT	19.11	27.57	8.46	8.36	0.1	0.933033
		19.07	27.5	8.43	8.36	0.07	0.952638
		19.11	27.51	8.4	8.36	0.04	0.972655	0.952775	0.0198113	0.487487
	CD44a-/--14del	19.99	28.3	8.31	8.36	-0.05	1.03526
		19.67	28.05	8.38	8.36	0.02	0.986233
		19.45	28.23	8.78	8.36	0.42	0.747425	0.922974	0.153994	0.474443	0.756242
	CD44a-/--10is	19.28	27.6	8.32	8.36	-0.04	1.02811
		18.63	28.04	9.41	8.36	1.05	0.482968
		18.46	27.69	9.23	8.36	0.87	0.547147	0.686076	0.297946	0.158731	0.196773
		CT(GAPDH)	CT(MAPK7)
5 dpf	WT	18.81	30.81	12	11.49	0.51	0.702222
		18.83	30.32	11.49	11.49	0	1
		18.84	30.13	11.29	11.49	-0.2	1.1487	0.950307	0.227348
	CD44a-/--14del	19.16	30.09	10.93	11.49	-0.56	1.47427
		18.5	30.02	11.52	11.49	0.03	0.97942
		18.75	29.81	11.06	11.49	-0.43	1.34723	1.26697	0.257002	0.185181
	CD44a-/--10is	18.25	30.84	12.59	11.49	1.1	0.466516
		18.62	30.33	11.71	11.49	0.22	0.858565
		18.93	30.44	11.51	11.49	0.02	0.986233	0.770438	0.270834	0.428054
E. piscicida -24 hpi	WT	19.1	31.37	12.27	11.49	0.78	0.582367
		19.11	31	11.89	11.49	0.4	0.757858
		19.26	30.75	11.49	11.49	0	1	0.780075	0.209701	0.394419
	CD44a-/--14del	18.52	31.12	12.6	11.49	1.11	0.463294
		17.88	31.56	13.68	11.49	2.19	0.219151
		18.53	31.56	13.03	11.49	1.54	0.343885	0.34211	0.122081	0.0150709	0.0353132
	CD44a-/--10is	18.39	31.7	13.31	11.49	1.82	0.283221
		18.48	31.74	13.26	11.49	1.77	0.293209
		18.14	30.58	12.44	11.49	0.95	0.517632	0.364687	0.132548	0.0182355	0.0441107
6 dpf	WT	18.59	31.69	13.1	11.98	1.12	0.460094
		18.67	30.65	11.98	11.98	0	1
		18.9	29.16	10.26	11.98	-1.72	3.29436	1.58482	1.50492
	CD44a-/--14del	18.69	30.77	12.08	11.98	0.1	0.933033
		18.68	30.71	12.03	11.98	0.05	0.965936
		18.67	29.84	11.17	11.98	-0.81	1.75321	1.21739	0.464323	0.706823
	CD44a-/--10is	18.26	31.74	13.48	11.98	1.5	0.353553
		19.23	31.36	12.13	11.98	0.15	0.90125
		18.8	30.74	11.94	11.98	-0.04	1.02811	0.760973	0.358492	0.408532
E. piscicida -48 hpi	WT	19.11	29.26	10.15	11.98	-1.83	3.55537
		19.07	29.77	10.7	11.98	-1.28	2.42839
		19.11	30.16	11.05	11.98	-0.93	1.90528	2.62968	0.843262	0.353341
	CD44a-/--14del	19.99	31.47	11.48	11.98	-0.5	1.41421
		19.67	32.43	12.76	11.98	0.78	0.582367
		19.45	31.73	12.28	11.98	0.3	0.812252	0.936278	0.429568	0.512594	0.036247
	CD44a-/--10is	19.28	30.94	11.66	11.98	-0.32	1.24833
		18.63	30.44	11.81	11.98	-0.17	1.12506
		18.46	30.78	12.32	11.98	0.34	0.790041	1.05448	0.237157	0.579063	0.035712
		CT(GAPDH)	CT(defbl2)
5 dpf	WT	19.76	35.77	16.01	16.09	-0.08	1.05702
		19.28	35.37	16.09	16.09	0	1
		18.34	34.89	16.55	16.09	0.46	0.726986	0.928001	0.176403
	CD44a-/--14del	19.16	35.79	16.63	16.09	0.54	0.687771
		18.5	35.78	17.28	16.09	1.19	0.438303
		18.75	35.57	16.82	16.09	0.73	0.602904	0.576326	0.12684	0.0486373
	CD44a-/--10is	18.25	36.4	18.15	16.09	2.06	0.239816
		18.62	36.05	17.43	16.09	1.34	0.395021
		18.93	36.13	17.2	16.09	1.11	0.463294	0.366044	0.114522	0.00982228
E. piscicida -24 hpi	WT	19.1	35.06	15.96	16.09	-0.13	1.09429
		19.11	35.37	16.26	16.09	0.17	0.888843
		19.26	34.64	15.38	16.09	-0.71	1.6358	1.20631	0.385875	0.319346
	CD44a-/--14del	18.52	35.2	16.68	16.09	0.59	0.664343
		17.88	35.65	17.77	16.09	1.68	0.312083
		18.53	35.88	17.35	16.09	1.26	0.417544	0.464657	0.180794	0.0336265	0.0393736
	CD44a-/--10is	18.39	36.46	18.07	16.09	1.98	0.25349
		18.48	36.16	17.68	16.09	1.59	0.332171
		18.14	36.56	18.42	16.09	2.33	0.198884	0.261515	0.0670051	0.00361556	0.0139371
6 dpf	WT	18.59	34.26	15.67	15.72	-0.05	1.03526
		18.67	34.39	15.72	15.72	0	1
		18.9	35.04	16.14	15.72	0.42	0.747425	0.927563	0.156998
	CD44a-/--14del	18.69	30.76	12.07	15.72	-3.65	12.5533
		18.68	31.19	12.51	15.72	-3.21	9.25351
		18.67	31.44	12.77	15.72	-2.95	7.72749	9.84478	2.46666	0.00334355
	CD44a-/--10is	18.26	33.16	14.9	15.72	-0.82	1.76541
		18.8	33.22	14.42	15.72	-1.3	2.46229
		19.23	33.84	14.61	15.72	-1.11	2.15846	2.12872	0.349392	0.00557478
E. piscicida -48 hpi	WT	19.07	32.28	13.21	15.72	-2.51	5.6962
		19.11	32.57	13.46	15.72	-2.26	4.78991
		19.11	32.74	13.63	15.72	-2.09	4.25748	4.91453	0.72741	0.00075008
	CD44a-/--14del	19.45	32.8	13.35	15.72	-2.37	5.16941
		19.67	32.81	13.14	15.72	-2.58	5.9794
		19.99	34.03	14.04	15.72	-1.68	3.20428	4.78436	1.42707	0.00963995	0.894865
	CD44a-/--10is	18.46	32.29	13.83	15.72	-1.89	3.70635
		18.63	32.37	13.74	15.72	-1.98	3.94493
		19.28	32.71	13.43	15.72	-2.29	4.89056	4.18061	0.626297	0.000949961	0.256001
		CT(GAPDH)	CT(lyzc)
5 dpf	WT	19.76	23.99	4.23	4.69	-0.46	1.37554
		19.28	23.97	4.69	4.69	0	1
		18.34	23.78	5.44	4.69	0.75	0.594604	0.990048	0.390564
	CD44a-/--14del	19.16	24.38	5.22	4.69	0.53	0.692555
		18.75	24.36	5.61	4.69	0.92	0.528509
		18.5	24.2	5.7	4.69	1.01	0.496546	0.572537	0.10516	0.148316
	CD44a-/--10is	17.79	24.73	6.94	6.14	0.8	0.574349
		18.03	24.76	6.73	6.14	0.59	0.664343
		18.21	24.83	6.62	6.14	0.48	0.716978	0.65189	0.0721251	0.21431
E. piscicida -24 hpi	WT	19.26	24.27	5.01	4.69	0.32	0.80107
		19.11	24.26	5.15	4.69	0.46	0.726986
		19.1	24.03	4.93	4.69	0.24	0.846745	0.7916	0.0604385	0.433534
	CD44a-/--14del	18.52	24.47	5.95	4.69	1.26	0.417544
		17.88	24.41	6.53	4.69	1.84	0.279322
		18.53	24.47	5.94	4.69	1.25	0.420448	0.372438	0.0806541	0.0550942	0.00196857
	CD44a-/--10is	18.09	24.06	5.97	6.14	-0.17	1.12506
		18.22	24.56	6.34	6.14	0.2	0.870551
		18.28	24.82	6.54	6.14	0.4	0.757858	0.917822	0.188109	0.0500697	0.330573
6 dpf	WT	18.59	23.39	4.8	5.24	-0.44	1.3566
		18.67	24.06	5.39	5.24	0.15	0.90125
		18.9	24.14	5.24	5.24	0	1	1.08595	0.239536
	CD44a-/--14del	18.67	24.46	5.79	5.24	0.55	0.68302
		18.68	24.61	5.93	5.24	0.69	0.619854
		18.69	25.14	6.45	5.24	1.21	0.432269	0.578381	0.130419	0.0321774
	CD44a-/--10is	18.31	24.77	6.46	4.5	1.96	0.257028
		18.26	24.16	5.9	4.5	1.4	0.378929
		18.49	24.65	6.16	4.5	1.66	0.316439	0.317466	0.0609568	0.00574874
E. piscicida -48 hpi	WT	19.07	22.62	3.55	5.24	-1.69	3.22657
		19.11	23.03	3.92	5.24	-1.32	2.49666
		19.11	23.27	4.16	5.24	-1.08	2.11404	2.61242	0.565227	0.0125773
	CD44a-/--14del	19.45	24.1	4.65	5.24	-0.59	1.50525
		19.67	24.34	4.67	5.24	-0.57	1.48452
		19.99	24.84	4.85	5.24	-0.39	1.31039	1.43339	0.107019	0.083512	0.0238008
	CD44a-/--10is	17.95	22.63	4.68	4.5	0.18	0.882703
		18.12	22.67	4.55	4.5	0.05	0.965936
		18.24	23.18	4.94	5.02	-0.08	1.05702	0.968552	0.087187	0.469719	0.00760542
