# Supplementary material for: CD44a functions as a regulator of p53 signaling, apoptosis and autophagy in the antibacterial immune response
Source: Commun Biol. 2022 Aug 30;5:889. doi: 10.1038/s42003-022-03856-1 (PMC9427754; doi:10.1038/s42003-022-03856-1)
Supplement: Supplementary file 3 — Supplementary Data 1 [file 42003_2022_3856_MOESM3_ESM.zip › Figure 2/Fig. 2b-2d.xlsx]

## Sheet: Sheet1
CFU assay
	group	CFU			TTEST(vs control)	TTEST(vs CD44a-/--14del+FLAG)
E. piscicida -24 hpi	WT+FLAG	33600	32400	34000
	WT+NOD1	14800	14000	16400	2.82188e-05
	CD44a-/--14del+FLAG	75200	78000	82000	2.4412e-05
	CD44a-/--14del+NOD1	47200	47600	39200	0.0150968	0.000561851
	group	CFU			TTEST(vs control)
E. piscicida -48 hpi	WT+FLAG	126000	120000	133000
	WT+NOD1	26000	21000	24000	1.40673e-05
	CD44a-/--14del+FLAG	243000	198000	225000	0.00215561
	CD44a-/--14del+NOD1	80000	61000	60000	0.00139042	0.000446334
	group	CFU			TTEST(vs control)	TTEST(vs NOD1-/-FLAG)
E. piscicida -24 hpi	WT-FLAG	267000	263000	284000
	WT-CD44a_tv1	59000	59000	62000	5.38486e-06
	NOD1-/-FLAG	740000	773000	855000	0.000118472
	NOD1-/--CD44a_tv1	177000	147000	158000	0.000524853	5.83614e-05
	group	CFU			TTEST(vs control)
E. piscicida -48 hpi	WT-FLAG	258000	292000	362000
	WT-CD44a_tv1	14000	18000	28000	0.000778155
	NOD1-/-FLAG	696000	828000	714000	0.0010074
	NOD1-/--CD44a_tv1	94000	94000	100000	0.00247102	9.59099e-05
	group	CFU			TTEST(vs control)	TTEST(vs NOD1-/-FLAG)
E. piscicida -24 hpi	NOD1-/-FLAG	180000	164000	157000
	WT-CD44a_tv2	93000	38000	61000	0.00402782
	NOD1-/--FLAG	416000	398000	402000	1.06767e-05
	NOD1-/--CD44a_tv2	244000	274000	251000	0.00140058	0.00014741
	group	CFU			TTEST(vs control)
E. piscicida -48 hpi	WT-FLAG	688000	592000	680000
	WT-CD44a_tv2	392000	356000	376000	0.00101241
	NOD1-/--FLAG	1988000	1724000	1744000	0.000207602
	NOD1-/--CD44a_tv2	312000	356000	528000	0.0248559	0.0001894
