# Supplementary material for: CD44a functions as a regulator of p53 signaling, apoptosis and autophagy in the antibacterial immune response
Source: Commun Biol. 2022 Aug 30;5:889. doi: 10.1038/s42003-022-03856-1 (PMC9427754; doi:10.1038/s42003-022-03856-1)
Supplement: Supplementary file 3 — Supplementary Data 1 [file 42003_2022_3856_MOESM3_ESM.zip › Figure 4/Fig. 4b.xlsx]

## Sheet: Sheet1
	E. piscicida -24hpi	CT of housekeeping gene	CT of Target gene
	Group	CT(GAPDH)	CT(CFLAR)	ΔCT = CT(Target) – CT(GAPDH)		ΔΔCT = ΔCT – ΔCT(control)	Relative folds to control group（2-ΔΔCT）	Average Relative folds to control group(mean)	Average Relative folds to control group(SE)	TTEST(treated group vs WT group)
	WT	19.41	32.99	13.58	13.39	0.19	0.876606
		19.41	32.46	13.05	13.39	-0.34	1.26576
		19.74	33.13	13.39	13.39	0	1	1.04745	0.198868
	CD44a-/--14del	19.67	31.91	12.24	13.05	-0.81	1.75321
		19.81	32.02	12.21	13.39	-1.18	2.26577
		19.84	32.48	12.64	13.58	-0.94	1.91853	1.97917	0.261604	0.00798123
	Group	CT(GAPDH)	CT(DNM1L)
	WT	20	30.4	10.4	10.2	0.2	0.870551
		19.64	29.84	10.2	10.2	0	1
		19.71	29.71	10	10.2	-0.2	1.1487	1.00642	0.139185
	CD44a-/--14del	20.14	29.23	9.09	10.2	-1.11	2.15846
		20.32	29.23	8.91	10	-1.09	2.12874
		20.34	30.23	9.89	10.4	-0.51	1.42405	1.90375	0.415697	0.0238973
	Group	CT(GAPDH)	CT(IGF1R)
	WT	19.41	26.59	7.18	7.27	-0.09	1.06437
		19.41	26.68	7.27	7.27	0	1
		19.74	27.05	7.31	7.27	0.04	0.972655	1.01234	0.0470867
	CD44a-/--14del	19.67	26.06	6.39	6.85	-0.46	1.37554
		19.81	26.32	6.51	7.27	-0.76	1.69349
		19.84	26.94	7.1	7.64	-0.54	1.45397	1.50767	0.165636	0.00758544
	Group	CT(GAPDH)	CT(MLST8)
	WT	19.41	27.47	8.06	8.29	-0.23	1.17283
		19.41	27.72	8.31	8.29	0.02	0.986233
		19.74	28.03	8.29	8.29	0	1	1.05302	0.103989
	CD44a-/--14del	19.67	27.06	7.39	8.06	-0.67	1.59107
		19.84	27.27	7.43	8.31	-0.88	1.84038
		19.81	27.4	7.59	8.29	-0.7	1.6245	1.68532	0.13532	0.00303067
	Group	CT(GAPDH)	CT(ATG2isoform X1)
	WT	19.41	29.59	10.18	10.6	-0.42	1.33793
		19.41	30.01	10.6	10.6	0	1
		19.74	31.21	11.47	10.6	0.87	0.547147	0.961691	0.39678
	CD44a-/--14del	19.67	29.2	9.53	10.18	-0.65	1.56917
		19.81	29.31	9.5	10.6	-1.1	2.14355
		19.84	30.35	10.51	11.47	-0.96	1.94531	1.88601	0.291745	0.031354
	Group	CT(GAPDH)	CT(ATG2isoform X2)
	WT	19.41	28.46	9.05	9.45	-0.4	1.31951
		19.41	28.86	9.45	9.45	0	1
		19.74	29.8	10.06	9.45	0.61	0.655197	0.991568	0.332236
	CD44a-/--14del	19.67	27.48	7.81	9.05	-1.24	2.36199
		19.84	27.72	7.88	9.45	-1.57	2.96905
		19.81	28.76	8.95	10.06	-1.11	2.15846	2.4965	0.421704	0.00830734
	Group	CT(GAPDH)	CT(ATG9)
	WT	19.41	29.8	10.39	11.36	-0.97	1.95884
		19.41	30.77	11.36	11.36	0	1
		19.74	31.18	11.44	11.36	0.08	0.946058	1.30163	0.569797
	CD44a-/--14del	19.67	27.4	7.73	10.39	-2.66	6.32033
		19.84	27.66	7.82	11.36	-3.54	11.6318
		19.81	28.78	8.97	11.44	-2.47	5.54044	7.83085	3.31472	0.0282415
	Group	CT(GAPDH)	CT(ATG10)
	WT	19.41	28.05	8.64	8.43	0.21	0.864537
		19.41	27.84	8.43	8.43	0	1
		19.74	28.1	8.36	8.43	-0.07	1.04972	0.971418	0.0958413
	CD44a-/--14del	19.67	27.32	7.65	8.36	-0.71	1.6358
		19.84	27.59	7.75	8.43	-0.68	1.60214
		19.81	27.68	7.87	8.64	-0.77	1.70527	1.64774	0.0525905	0.00042986
	Group	CT(GAPDH)	CT(ATG13)
	WT	19.41	28.19	8.78	8.55	0.23	0.852635
		19.41	27.96	8.55	8.55	0	1
		19.74	28.18	8.44	8.55	-0.11	1.07923	0.977288	0.114991
	CD44a-/--14del	19.67	27.36	7.69	8.44	-0.75	1.68179
		19.84	27.6	7.76	8.55	-0.79	1.72907
		19.81	27.94	8.13	8.78	-0.65	1.56917	1.66001	0.0821481	0.00111553
	Group	CT(GAPDH)	CT(ATG18)
	WT	19.41	32.99	13.58	13.34	0.24	0.846745
		19.41	32.75	13.34	13.34	0	1
		19.74	32.99	13.25	13.34	-0.09	1.06437	0.970372	0.111797
	CD44a-/--14del	19.67	30.95	11.28	13.25	-1.97	3.91768
		19.84	31.18	11.34	13.34	-2	4
		19.81	31.83	12.02	13.58	-1.56	2.94854	3.62207	0.584749	0.00151958
