# Supplementary material for: CD44a functions as a regulator of p53 signaling, apoptosis and autophagy in the antibacterial immune response
Source: Commun Biol. 2022 Aug 30;5:889. doi: 10.1038/s42003-022-03856-1 (PMC9427754; doi:10.1038/s42003-022-03856-1)
Supplement: Supplementary file 3 — Supplementary Data 1 [file 42003_2022_3856_MOESM3_ESM.zip › Figure 4/Fig. 4c.xlsx]

## Sheet: Sheet1
GAPDH	lane	Area	Mean	Intden		24hpi	WT	WT	22C	22C	TTEST
	1	1160	130.594	151489		lane	1	2	3	4
	2	1160	140.393	162856		LC3-I	91879	92884	79102	74165
	3	1160	129.332	150025		GAPDH	151489	162856	150025	156279
	4	1160	134.723	156279		LC3-I/GAPDH	0.606506	0.570344	0.527259	0.474568
LC3I							1	0.940377	0.869338	0.782462
	1	1159	75.632	87658
	2	1159	77.686	90038		lane	1	2	3	4
	3	1159	63.709	73839		LC3-II	137914	153503	181203	193499
	4	1159	59.136	68539		GAPDH	151489	162856	150025	156279
LC3II						LC3-II/GAPDH	0.91039	0.942569	1.20782	1.23816
	5	1159	122.848	142381			1	1.03535	1.32671	1.36004
	6	1159	138.998	161099		LC3-II/LC3-I	1	1.10099	1.52611	1.73815	0.0384289
	7	1159	168.291	195049
	8	1159	181.487	210344
P62						lane	1	2	3	4
	1	7155	103.226	738582		P62	738582	764104	254753	369895
	2	7155	106.793	764104		GAPDH	151489	162856	150025	156279
	3	7155	31.629	254753		P62/GAPDH	4.87548	4.6919	1.69807	2.36689
	4	7155	51.697	369895			1	0.962346	0.348288	0.485468	0.0155186
