# Supplementary material for: CD44a functions as a regulator of p53 signaling, apoptosis and autophagy in the antibacterial immune response
Source: Commun Biol. 2022 Aug 30;5:889. doi: 10.1038/s42003-022-03856-1 (PMC9427754; doi:10.1038/s42003-022-03856-1)
Supplement: Supplementary file 3 — Supplementary Data 1 [file 42003_2022_3856_MOESM3_ESM.zip › Figure 4/Fig. 4d.xlsx]

## Sheet: Sheet1
	E. piscicida -24 hpi	CT of housekeeping gene	CT of Target gene
	Group	CT(GAPDH)	CT(CD44a)	ΔCT = CT(Target) – CT(GAPDH)		ΔΔCT = ΔCT – ΔCT(control)	Relative folds to control group（2-ΔΔCT）	Average Relative folds to control group(mean)	Average Relative folds to control group(SE)	TTEST(treated group vs WT group)
	WT	18.31	33.39	15.08	15.35	-0.27	1.20581
		18.32	33.67	15.35	15.35	0	1
		18.33	33.72	15.39	15.35	0.04	0.972655	1.05949	0.127453
	WT+CQ	18.24	32.9	14.66	15.35	-0.69	1.61328
		18.24	33.29	15.05	15.35	-0.3	1.23114
		18.27	33.38	15.11	15.35	-0.24	1.18099	1.34181	0.236439	0.142795
	CD44a-/--14del	18.65	35.11	16.46	15.35	1.11	0.463294
		18.71	34.66	15.95	15.35	0.6	0.659754
		18.75	34.69	15.94	15.35	0.59	0.664343	0.595797	0.114774	0.00942936
	CD44a-/--14del+CQ	19.18	35.97	16.79	15.35	1.44	0.368567
		19.33	35.82	16.49	15.35	1.14	0.45376
		19.27	35.97	16.7	15.35	1.35	0.392292	0.404873	0.0439675	0.00109435	0.0546259
	Group	CT(GAPDH)	CT(CFLAR)
	WT	18.33	31.01	12.68	12.82	-0.14	1.10191
		18.31	31.13	12.82	12.82	0	1
		18.32	31.33	13.01	12.82	0.19	0.876606	0.992837	0.11282
	WT+CQ	18.24	31.07	12.83	12.82	0.01	0.993092
		18.24	31.09	12.85	12.82	0.03	0.97942
		18.27	31.19	12.92	12.82	0.1	0.933033	0.968515	0.0314798	0.737289
	CD44a-/--14del	18.65	30.57	11.92	12.82	-0.9	1.86607
		18.71	30.62	11.91	12.82	-0.91	1.87905
		18.75	30.91	12.16	12.82	-0.66	1.58008	1.77506	0.168984	0.00262831
	CD44a-/--14del+CQ	19.18	31.45	12.27	12.82	-0.55	1.46409
		19.33	31.59	12.26	12.82	-0.56	1.47427
		19.27	31.64	12.37	12.82	-0.45	1.36604	1.4348	0.0597636	0.00389243	0.03027
	Group	CT(GAPDH)	CT(DNM1L)
	WT	18.33	28.21	9.88	9.94	-0.06	1.04247
		18.31	28.25	9.94	9.94	0	1
		18.32	28.32	10	9.94	0.06	0.959264	1.00058	0.0416038
	WT+CQ	18.24	28.21	9.97	9.94	0.03	0.97942
		18.24	28.2	9.96	9.94	0.02	0.986233
		18.27	28.3	10.03	9.94	0.09	0.939523	0.968392	0.0252324	0.315815
	CD44a-/--14del	18.65	27.46	8.81	9.94	-1.13	2.18859
		18.71	27.53	8.82	9.94	-1.12	2.17347
		18.75	27.6	8.85	9.94	-1.09	2.12874	2.1636	0.0311205	2.64336e-06
	CD44a-/--14del+CQ	19.18	28.2	9.02	9.94	-0.92	1.89212
		19.27	28.22	8.95	9.94	-0.99	1.98618
		19.33	28.29	8.96	9.94	-0.98	1.97247	1.95026	0.0508158	1.50864e-05	0.00343915
	Group	CT(GAPDH)	CT(IGF1R)
	WT	18.31	25.62	7.31	7.37	-0.06	1.04247
		18.32	25.69	7.37	7.37	0	1
		18.33	25.73	7.4	7.37	0.03	0.97942	1.0073	0.0321496
	WT+CQ	18.24	25.72	7.48	7.37	0.11	0.926588
		18.24	25.83	7.59	7.37	0.22	0.858565
		18.27	25.86	7.59	7.37	0.22	0.858565	0.88124	0.0392729	0.0126273
	CD44a-/--14del	18.65	25.31	6.66	7.37	-0.71	1.6358
		18.71	25.21	6.5	7.37	-0.87	1.82766
		18.75	25.28	6.53	7.37	-0.84	1.79005	1.75117	0.101666	0.000269045
	CD44a-/--14del+CQ	19.18	26.39	7.21	7.37	-0.16	1.11729
		19.27	26.43	7.16	7.37	-0.21	1.15669
		19.33	26.52	7.19	7.37	-0.18	1.13288	1.13562	0.0198425	0.00417229	0.000502554
	Group	CT(GAPDH)	CT(MLST8)
	WT	18.31	25.77	7.46	7.5	-0.04	1.02811
		18.32	25.82	7.5	7.5	0	1
		18.33	25.96	7.63	7.5	0.13	0.913831	0.980648	0.0595481
	WT+CQ	18.24	26.07	7.83	7.5	0.33	0.795536
		18.24	26.11	7.87	7.5	0.37	0.773782
		18.27	26.05	7.78	7.5	0.28	0.823591	0.797637	0.0249706	0.00799191
	CD44a-/--14del	18.65	25.85	7.2	7.5	-0.3	1.23114
		18.71	25.85	7.14	7.5	-0.36	1.28343
		18.75	25.99	7.24	7.5	-0.26	1.19748	1.23735	0.0433083	0.00379265
	CD44a-/--14del+CQ	19.18	27.04	7.86	7.5	0.36	0.779165
		19.33	27.06	7.73	7.5	0.23	0.852635
		19.27	26.99	7.72	7.5	0.22	0.858565	0.830122	0.0442296	0.0245644	0.000338378
	Group	CT(GAPDH)	CT(ATG2isoform X1)
	WT	18.33	27.38	9.05	9.15	-0.1	1.07177
		18.31	27.46	9.15	9.15	0	1
		18.32	27.6	9.28	9.15	0.13	0.913831	0.995202	0.0790803
	WT+CQ	18.24	27.93	9.69	9.15	0.54	0.687771
		18.24	27.88	9.64	9.15	0.49	0.712025
		18.27	27.89	9.62	9.15	0.47	0.721965	0.707254	0.0175891	0.00353255
	CD44a-/--14del	18.65	27.54	8.89	9.15	-0.26	1.19748
		18.71	27.66	8.95	9.15	-0.2	1.1487
		18.75	27.56	8.81	9.15	-0.34	1.26576	1.20398	0.0587991	0.0214002
	CD44a-/--14del+CQ	19.18	27.84	8.66	9.15	-0.49	1.40444
		19.33	28.11	8.78	9.15	-0.37	1.29235
		19.27	28.19	8.92	9.15	-0.23	1.17283	1.28988	0.115825	0.021979	0.315913
	Group	CT(GAPDH)	CT(ATG2isoform X2)
	WT	18.33	26.42	8.09	8.09	0	1
		18.31	26.4	8.09	8.09	0	1
		18.32	26.37	8.05	8.09	-0.04	1.02811	1.00937	0.0162315
	WT+CQ	18.24	27.03	8.79	8.09	0.7	0.615572
		18.24	27.01	8.77	8.09	0.68	0.624165
		18.27	27.08	8.81	8.09	0.72	0.607097	0.615612	0.00853398	3.12122e-06
	CD44a-/--14del	18.65	25.75	7.1	8.09	-0.99	1.98618
		18.71	25.82	7.11	8.09	-0.98	1.97247
		18.75	25.79	7.04	8.09	-1.05	2.07053	2.00973	0.053102	6.28565e-06
	CD44a-/--14del+CQ	19.18	26.36	7.18	8.09	-0.91	1.87905
		19.33	26.47	7.14	8.09	-0.95	1.93187
		19.27	26.37	7.1	8.09	-0.99	1.98618	1.93237	0.0535715	8.94518e-06	0.150324
	Group	CT(GAPDH)	CT(ATG9)
	WT	18.33	28.28	9.95	10.1	-0.15	1.10957
		18.31	28.35	10.04	10.1	-0.06	1.04247
		18.32	28.42	10.1	10.1	0	1	1.05068	0.0552445
	WT+CQ	18.24	28.89	10.65	10.1	0.55	0.68302
		18.24	28.95	10.71	10.1	0.61	0.655197
		18.27	29.06	10.79	10.1	0.69	0.619854	0.65269	0.0316576	0.000412974
	CD44a-/--14del	18.65	25.47	6.82	10.1	-3.28	9.71356
		18.71	25.47	6.76	10.1	-3.34	10.1261
		18.75	25.58	6.83	10.1	-3.27	9.64646	9.82869	0.259698	5.56879e-07
	CD44a-/--14del+CQ	19.18	25.86	6.68	10.1	-3.42	10.7034
		19.33	26.17	6.84	10.1	-3.26	9.57983
		19.27	26.21	6.94	10.1	-3.16	8.9383	9.74052	0.893465	7.33356e-05	0.87758
	Group	CT(GAPDH)	CT(ATG10)
	WT	18.33	26.12	7.79	7.75	0.04	0.972655
		18.31	26.06	7.75	7.75	0	1
		18.32	26.03	7.71	7.75	-0.04	1.02811	1.00026	0.0277303
	WT+CQ	18.24	26.14	7.9	7.75	0.15	0.90125
		18.24	26.18	7.94	7.75	0.19	0.876606
		18.27	26.2	7.93	7.75	0.18	0.882703	0.886853	0.0128358	0.00301187
	CD44a-/--14del	18.65	25.91	7.26	7.75	-0.49	1.40444
		18.71	25.92	7.21	7.75	-0.54	1.45397
		18.75	26.02	7.27	7.75	-0.48	1.39474	1.41772	0.0317678	6.78567e-05
	CD44a-/--14del+CQ	19.18	27.14	7.96	7.75	0.21	0.864537
		19.33	27.22	7.89	7.75	0.14	0.907519
		19.27	27.18	7.91	7.75	0.16	0.895025	0.889027	0.0221098	0.00557197	1.89227e-05
	Group	CT(GAPDH)	CT(ATG13)
	WT	18.33	23.81	5.48	5.46	0.02	0.986233
		18.31	23.77	5.46	5.46	0	1
		18.32	23.77	5.45	5.46	-0.01	1.00696	0.997729	0.0105464
	WT+CQ	18.24	23.78	5.54	5.46	0.08	0.946058
		18.24	23.8	5.56	5.46	0.1	0.933033
		18.27	23.74	5.47	5.46	0.01	0.993092	0.957394	0.0315939	0.103948
	CD44a-/--14del	18.65	23.54	4.89	5.46	-0.57	1.48452
		18.71	23.53	4.82	5.46	-0.64	1.55833
		18.75	23.65	4.9	5.46	-0.56	1.47427	1.50571	0.0458594	4.81691e-05
	CD44a-/--14del+CQ	19.18	24.78	5.6	5.46	0.14	0.907519
		19.33	24.83	5.5	5.46	0.04	0.972655
		19.27	24.77	5.5	5.46	0.04	0.972655	0.950943	0.0376062	0.106646	8.49073e-05
	Group	CT(GAPDH)	CT(ATG18)
	WT	18.33	29.56	11.23	11.23	0	1
		18.31	29.46	11.15	11.23	-0.08	1.05702
		18.32	29.6	11.28	11.23	0.05	0.965936	1.00765	0.0460204
	WT+CQ	18.24	29.61	11.37	11.23	0.14	0.907519
		18.24	29.65	11.41	11.23	0.18	0.882703
		18.27	29.62	11.35	11.23	0.12	0.920188	0.90347	0.0190676	0.0223093
	CD44a-/--14del	18.65	29.19	10.54	11.23	-0.69	1.61328
		18.71	29.23	10.52	11.23	-0.71	1.6358
		18.75	29.22	10.47	11.23	-0.76	1.69349	1.64753	0.0413684	5.71188e-05
	CD44a-/--14del+CQ	19.18	30.66	11.48	11.23	0.25	0.840896
		19.33	30.51	11.18	11.23	-0.05	1.03526
		19.27	30.52	11.25	11.23	0.02	0.986233	0.954131	0.101082	0.450869	0.000388706
	Group	CT(GAPDH)	CT(TBC1D15)
	WT	18.33	26.91	8.58	8.41	0.17	0.888843
		18.31	26.72	8.41	8.41	0	1
		18.32	26.68	8.36	8.41	-0.05	1.03526	0.974703	0.0764188
	WT+CQ	18.24	26.34	8.1	8.41	-0.31	1.23971
		18.24	26.46	8.22	8.41	-0.19	1.14076
		18.27	26.51	8.24	8.41	-0.17	1.12506	1.16851	0.0621571	0.0270829
	CD44a-/--14del	18.65	26.26	7.61	8.41	-0.8	1.7411
		18.71	26.27	7.56	8.41	-0.85	1.8025
		18.75	26.33	7.58	8.41	-0.83	1.77769	1.77376	0.0308873	7.37268e-05
	CD44a-/--14del+CQ	19.18	26.98	7.8	8.41	-0.61	1.52626
		19.33	27.05	7.72	8.41	-0.69	1.61328
		19.27	27.13	7.86	8.41	-0.55	1.46409	1.53454	0.0749431	0.00082274	0.00692634
	Group	CT(GAPDH)	CT(TFE3)
	WT	18.33	29.86	11.53	11.53	0	1
		18.31	29.82	11.51	11.53	-0.02	1.01396
		18.32	29.88	11.56	11.53	0.03	0.97942	0.997793	0.017375
	WT+CQ	18.24	30.41	12.17	11.53	0.64	0.641713
		18.24	30.39	12.15	11.53	0.62	0.650671
		18.27	30.58	12.31	11.53	0.78	0.582367	0.624917	0.0371207	9.47571e-05
	CD44a-/--14del	18.65	30.68	12.03	11.53	0.5	0.707107
		18.71	30.62	11.91	11.53	0.38	0.768438
		18.75	30.78	12.03	11.53	0.5	0.707107	0.72755	0.0354094	0.000288714
	CD44a-/--14del+CQ	19.18	30.89	11.71	11.53	0.18	0.882703
		19.27	31.01	11.74	11.53	0.21	0.864537
		19.33	30.71	11.38	11.53	-0.15	1.10957	0.95227	0.136528	0.597374	0.0508713
