# Supplementary material for: CD44a functions as a regulator of p53 signaling, apoptosis and autophagy in the antibacterial immune response
Source: Commun Biol. 2022 Aug 30;5:889. doi: 10.1038/s42003-022-03856-1 (PMC9427754; doi:10.1038/s42003-022-03856-1)
Supplement: Supplementary file 3 — Supplementary Data 1 [file 42003_2022_3856_MOESM3_ESM.zip › Figure 4/Fig. 4e.xlsx]

## Sheet: Sheet1
	CFU assay
	group	CFU			TTEST(vs control)	TTEST(vs CD44a-/--14del)
E. piscicida -24 hpi	WT	152000	153000	162000
	WT+CQ	97000	95000	98000	5.75052e-05
	CD44a-/--14del	237000	238000	254000	0.000162911
	CD44a-/--14del+CQ	3000	4000	6000	1.35209e-06	1.78335e-06
	group	CFU			TTEST(vs control)	TTEST(vs CD44a-/--14del)
E. piscicida -48 hpi	WT	508000	720000	672000
	WT+CQ	224000	252000	268000	0.00416245
	CD44a-/--14del	1172000	1116000	1308000	0.00275274
	CD44a-/--14del+CQ	252000	344000	328000	0.0097627	0.000151579
