# Supplementary material for: CD44a functions as a regulator of p53 signaling, apoptosis and autophagy in the antibacterial immune response
Source: Commun Biol. 2022 Aug 30;5:889. doi: 10.1038/s42003-022-03856-1 (PMC9427754; doi:10.1038/s42003-022-03856-1)
Supplement: Supplementary file 3 — Supplementary Data 1 [file 42003_2022_3856_MOESM3_ESM.zip › Figure 4/Fig. 4f.xlsx]

## Sheet: Sheet1
	daily death numbers
group	1 dpi	2 dpi	3 dpi	4 dpi	remain (5 dpi)
WT-1（n=20）	0	2	1	9	8
WT-2（n=20）	0	0	2	11	7
WT-3（n=20）	0	0	2	10	8
WT+CQ-1（n=20）	0	1	1	2	16
WT+CQ-2（n=20）	0	0	1	1	18
WT+CQ-3（n=20）	0	0	2	2	16
CD44a-/--14del-1（n=20）	0	1	1	12	6
CD44a-/--14del-2（n=20）	0	0	3	10	7
CD44a-/--14del-3（n=20）	0	1	2	14	3
CD44a-/--14del+CQ-1（n=20）	0	1	1	1	17
CD44a-/--14del+CQ-2（n=20）	0	0	0	2	18
CD44a-/--14del+CQ-3（n=20）	0	0	1	2	17
