# Supplementary material for: CD44a functions as a regulator of p53 signaling, apoptosis and autophagy in the antibacterial immune response
Source: Commun Biol. 2022 Aug 30;5:889. doi: 10.1038/s42003-022-03856-1 (PMC9427754; doi:10.1038/s42003-022-03856-1)
Supplement: Supplementary file 3 — Supplementary Data 1 [file 42003_2022_3856_MOESM3_ESM.zip › Figure 4/Fig. 4g.xlsx]

## Sheet: Sheet1
	CFU assay
	group	CFU			TTEST(vs control)
E. piscicida -24 hpi	FLAG	149000	134000	160000
	FLAG+Rapamycin	796000	814000	784000	5.90133e-07
	CD44a_tv1+Rapamycin	456000	490000	498000	2.36598e-05
	CD44a_tv2+Rapamycin	323000	319000	356000	0.000186126
	group	CFU			TTEST(vs control)
E. piscicida -48 hpi	FLAG	196000	216000	156000
	FLAG+Rapamycin	588000	656000	664000	0.000116557
	CD44a_tv1+Rapamycin	1784000	1612000	1648000	1.11922e-05
	CD44a_tv2+Rapamycin	312000	380000	440000	0.0101132
	group	CFU			TTEST(vs control)	TTEST(vs CD44-/--14del)
E. piscicida -24 hpi	WT	85000	74000	90000
	WT+Rapamycin	155000	163000	172000	0.000296402
	CD44-/--14del	201000	213000	198000	5.15386e-05
	CD44-/--14del+Rapamycin	285000	299000	267000	4.24871e-05	0.00152335
	group	CFU			TTEST(vs control)	TTEST(vs CD44-/--14del)
E. piscicida -48 hpi	WT	268000	216000	200000
	WT+Rapamycin	624000	656000	568000	0.000295988
	CD44-/--14del	712000	720000	756000	3.41528e-05
	CD44-/--14del+Rapamycin	980000	1040000	1020000	8.39564e-06	0.000216365
