# Supplementary material for: CD44a functions as a regulator of p53 signaling, apoptosis and autophagy in the antibacterial immune response
Source: Commun Biol. 2022 Aug 30;5:889. doi: 10.1038/s42003-022-03856-1 (PMC9427754; doi:10.1038/s42003-022-03856-1)
Supplement: Supplementary file 3 — Supplementary Data 1 [file 42003_2022_3856_MOESM3_ESM.zip › Figure 4/Fig. 4h-4i.xlsx]

## Sheet: Sheet1
	daily death numbers
group	1 dpi	2 dpi	3 dpi	4 dpi	remain (5 dpi)
FLAG-1（n=20）	0	2	3	4	11
FLAG-2（n=20）	0	0	3	4	13
FLAG-3（n=20）	0	1	2	6	11
FLAG+Rapamycin-1（n=20）	1	3	3	5	8
FLAG+Rapamycin-2（n=20）	0	1	5	4	10
FLAG+Rapamycin-3（n=20）	0	3	3	5	9
CD44a-tv1+Rapamycin-1（n=20）	0	3	5	4	8
CD44a-tv1+Rapamycin-2（n=20）	0	4	6	3	7
CD44a-tv1+Rapamycin-3（n=20）	0	4	7	3	6
CD44a-tv2+Rapamycin-1（n=20）	0	3	4	2	11
CD44a-tv2+Rapamycin-2（n=20）	0	1	7	2	10
CD44a-tv2+Rapamycin-3（n=20）	0	1	6	3	10
	daily death numbers
group	1 dpi	2 dpi	3 dpi	4 dpi	remain (5 dpi)
WT-1（n=20）	0	2	4	3	11
WT-2（n=20）	0	4	3	4	9
WT-3（n=20）	0	2	3	3	12
WT+Rapamycin-1（n=20）	0	3	4	6	7
WT+Rapamycin-2（n=20）	0	4	4	7	5
WT+Rapamycin-3（n=20）	0	6	6	4	4
CD44a-/--14del-1（n=20）	0	5	6	5	4
CD44a-/--14del-2（n=20）	0	5	4	6	5
CD44a-/--14del-3（n=20）	0	4	5	8	3
CD44a-/--14del+Rapamycin-1（n=20）	0	6	7	7	0
CD44a-/--14del+Rapamycin-2（n=20）	0	7	6	7	0
CD44a-/--14del+Rapamycin-3（n=20）	0	5	6	6	3
