# Supplementary material for: CD44a functions as a regulator of p53 signaling, apoptosis and autophagy in the antibacterial immune response
Source: Commun Biol. 2022 Aug 30;5:889. doi: 10.1038/s42003-022-03856-1 (PMC9427754; doi:10.1038/s42003-022-03856-1)
Supplement: Supplementary file 3 — Supplementary Data 1 [file 42003_2022_3856_MOESM3_ESM.zip › Figure 5/Fig. 5b.xlsx]

## Sheet: Sheet1
	E. piscicida -24hpi	CT of housekeeping gene	CT of Target gene
	Group	CT(GAPDH)	CT(Caspase8)	ΔCT = CT(Target) – CT(GAPDH)		ΔΔCT = ΔCT – ΔCT(control)	Relative folds to control group（2-ΔΔCT）	Average Relative folds to control group(mean)	Average Relative folds to control group(SE)	TTEST(treated group vs WT group)
	WT	19.41	31.8	12.39	12.39	0	1
		19.41	31.81	12.4	12.39	0.01	0.993092
		19.74	31.96	12.22	12.39	-0.17	1.12506	1.03938	0.0742769
	CD44a-/--14del	19.67	32.73	13.06	12.39	0.67	0.628507
		19.81	32.91	13.1	12.39	0.71	0.61132
		19.84	33.88	14.04	12.39	1.65	0.31864	0.519489	0.174152	0.00893046
	Group	CT(GAPDH)	CT(ccnb1)
	WT	19.41	27.81	8.4	8.4	0	1
		19.41	28.17	8.76	8.4	0.36	0.779165
		19.74	29.12	9.38	8.4	0.98	0.50698	0.762048	0.246955
	CD44a-/--14del	19.67	29.65	9.98	8.4	1.58	0.334482
		19.81	29.9	10.09	8.4	1.69	0.309927
		19.84	30.43	10.59	8.4	2.19	0.219151	0.287853	0.0607512	0.0319896
	Group	CT(GAPDH)	CT(ccnb3)
	WT	19.41	30.16	10.75	10.75	0	1
		19.41	30.28	10.87	10.75	0.12	0.920188
		19.74	30.14	10.4	10.75	-0.35	1.27456	1.06492	0.185891
	CD44a-/--14del	19.67	31.58	11.91	10.75	1.16	0.447513
		19.84	31.72	11.88	10.75	1.13	0.456916
		19.81	32.38	12.57	10.75	1.82	0.283221	0.395883	0.0976815	0.00526476
	Group	CT(GAPDH)	CT(cdk1)
	WT	19.41	25.88	6.47	6.23	0.24	0.846745
		19.41	25.64	6.23	6.23	0	1
		19.74	25.59	5.85	6.23	-0.38	1.30134	1.04936	0.231283
	CD44a-/--14del	19.67	27.37	7.7	6.23	1.47	0.360982
		19.84	27.6	7.76	6.23	1.53	0.346277
		19.81	27.64	7.83	6.23	1.6	0.329877	0.345712	0.0155604	0.00626446
	Group	CT(GAPDH)	CT(cdk2)
	WT	19.41	27.29	7.88	7.67	0.21	0.864537
		19.41	27.08	7.67	7.67	0	1
		19.74	26.93	7.19	7.67	-0.48	1.39474	1.08643	0.275467
	CD44a-/--14del	19.67	28.76	9.09	7.67	1.42	0.373712
		19.84	29.23	9.39	7.67	1.72	0.303549
		19.81	29.25	9.44	7.67	1.77	0.293209	0.32349	0.0438001	0.00905319
	Group	CT(GAPDH)	CT(ccne1)
	WT	19.41	30.79	11.38	12.26	-0.88	1.84038
		19.41	31.67	12.26	12.26	0	1
		19.74	32.02	12.28	12.26	0.02	0.986233	1.27554	0.489214
	CD44a-/--14del	19.67	33.89	14.22	12.26	1.96	0.257028
		19.84	34.59	14.75	12.26	2.49	0.178006
		19.81	35.23	15.42	12.26	3.16	0.111878	0.182304	0.0726705	0.0186411
	Group	CT(GAPDH)	CT(ccne2)
	WT	19.41	29.23	9.82	9.75	0.07	0.952638
		19.41	29.16	9.75	9.75	0	1
		19.74	28.76	9.02	9.75	-0.73	1.65864	1.20376	0.394649
	CD44a-/--14del	19.67	30.32	10.65	9.75	0.9	0.535887
		19.84	30.66	10.82	9.75	1.07	0.476319
		19.81	30.93	11.12	9.75	1.37	0.386891	0.466366	0.0749948	0.0335543
	Group	CT(GAPDH)	CT(p53)
	WT	19.64	39.87	20.23	20.3	-0.07	1.04972
		19.71	40.01	20.3	20.3	0	1
		20	41.74	21.74	20.3	1.44	0.368567	0.806095	0.379724
	CD44a-/--14del	20.14	42.3	22.16	20.3	1.86	0.275476
		20.32	43.48	23.16	20.3	2.86	0.137738
		20.34	44.01	23.67	20.3	3.37	0.0967228	0.169979	0.0936366	0.0479668
	Group	CT(GAPDH)	CT(chk1)
	WT	19.41	29.02	9.61	9.46	0.15	0.90125
		19.41	28.87	9.46	9.46	0	1
		19.74	28.78	9.04	9.46	-0.42	1.33793	1.07973	0.228995
	CD44a-/--14del	19.67	31.18	11.51	9.46	2.05	0.241484
		19.84	31.6	11.76	9.46	2.3	0.203063
		19.81	31.82	12.01	9.46	2.55	0.170755	0.205101	0.0354085	0.00282862
	Group	CT(GAPDH)	CT(chk2)
	WT	19.41	28.34	8.93	8.69	0.24	0.846745
		19.41	28.1	8.69	8.69	0	1
		19.74	27.71	7.97	8.69	-0.72	1.64718	1.16464	0.424859
	CD44a-/--14del	19.67	29.89	10.22	8.69	1.53	0.346277
		19.84	30.41	10.57	8.69	1.88	0.271684
		19.81	30.15	10.34	8.69	1.65	0.31864	0.3122	0.0377115	0.0257802
	Group	CT(GAPDH)	CT(rrm2)
	WT	19.41	23.61	4.2	3.91	0.29	0.817902
		19.41	23.32	3.91	3.91	0	1
		19.74	23.28	3.54	3.91	-0.37	1.29235	1.03675	0.239351
	CD44a-/--14del	19.67	25.06	5.39	3.91	1.48	0.358489
		19.84	25.4	5.56	3.91	1.65	0.31864
		19.81	25.48	5.67	3.91	1.76	0.295248	0.324126	0.0319752	0.00692708
	Group	CT(GAPDH)	CT(bax)
	WT	19.41	28.94	9.53	9.53	0	1
		19.41	29.27	9.86	9.53	0.33	0.795536
		19.74	28.85	9.11	9.53	-0.42	1.33793	1.04449	0.273919
	CD44a-/--14del	19.67	29.7	10.03	9.53	0.5	0.707107
		19.84	30.57	10.73	9.53	1.2	0.435275
		19.81	30.91	11.1	9.53	1.57	0.336808	0.493063	0.191794	0.0461043
