# Supplementary material for: CD44a functions as a regulator of p53 signaling, apoptosis and autophagy in the antibacterial immune response
Source: Commun Biol. 2022 Aug 30;5:889. doi: 10.1038/s42003-022-03856-1 (PMC9427754; doi:10.1038/s42003-022-03856-1)
Supplement: Supplementary file 3 — Supplementary Data 1 [file 42003_2022_3856_MOESM3_ESM.zip › Figure 5/Fig. 5c-5i.xlsx]

## Sheet: Sheet1
CCK8 assay
no infection	group	average(OD450nm)	SE
	WT-12 h	0.39975	0.00826136
	WT-24 h	0.446	0.0119722
	WT-36 h	0.56475	0.0145917
	WT-48 h	0.5545	0.0233595
	CD44a-/--14del-12 h	0.2985	0.0125565
	CD44a-/--14del-24 h	0.3435	0.00369685
	CD44a-/--14del-36 h	0.38325	0.00590903
	CD44a-/--14del-48 h	0.3885	0.0320988
E.piscicida infection		average(OD450nm)	SE
	WT-6 hpi	0.1748	0.00653452
	WT-24 hpi	0.1936	0.00531977
	WT-12 hpi	0.1102	0.00629153
	CD44a-/--14del-6 hpi	0.125	0.0111355
	CD44a-/--14del-24 hpi	0.124	0.00430116
	CD44a-/--14del-12 hpi	0.1036	0.00591608
no infection
24 h	OD450nm
WT+FLAG:	0.693	0.719	0.71	0.718	0.711
WT+P53-FLAG:	0.773	0.744	0.733	0.759	0.741
CD44a-/--14del+FLAG:	0.671	0.648	0.67	0.653	0.662
CD44a-/--14del+P53-FLAG:	0.712	0.671	0.714	0.722	0.715
48 h	OD450nm
WT+FLAG:	0.6	0.576	0.573	0.583	0.575
WT+P53-FLAG:	0.592	0.6	0.601	0.574	0.589
CD44a-/--14del+FLAG:	0.573	0.564	0.542	0.551	0.568
CD44a-/--14del+P53-FLAG:	0.599	0.588	0.581	0.604	0.605
E.piscicida -6 h	OD450nm
WT+FLAG:	0.278	0.283	0.283	0.285
WT+P53-FLAG:	0.281	0.281	0.286	0.285
CD44a-/--14del+FLAG:	0.247	0.247	0.242	0.243
CD44a-/--14del+P53-FLAG:	0.341	0.34	0.334	0.334
E.piscicida -12 h	OD450nm
WT+FLAG:	0.181	0.181	0.189	0.189
WT+P53-FLAG:	0.166	0.177	0.177	0.182
CD44a-/--14del+FLAG:	0.167	0.168	0.17	0.169
CD44a-/--14del+P53-FLAG:	0.21	0.196	0.205	0.207
E.piscicida -24 h	OD450nm
WT+FLAG:	0.163	0.169	0.163	0.168
WT+P53-FLAG:	0.155	0.158	0.158	0.157
CD44a-/--14del+FLAG:	0.168	0.172	0.172	0.168
CD44a-/--14del+P53-FLAG:	0.178	0.178	0.178	0.172
