# Supplementary material for: CD44a functions as a regulator of p53 signaling, apoptosis and autophagy in the antibacterial immune response
Source: Commun Biol. 2022 Aug 30;5:889. doi: 10.1038/s42003-022-03856-1 (PMC9427754; doi:10.1038/s42003-022-03856-1)
Supplement: Supplementary file 3 — Supplementary Data 1 [file 42003_2022_3856_MOESM3_ESM.zip › Figure 5/Fig. 5j.xlsx]

## Sheet: Sheet1
E. piscicida -24 hpi	CT of housekeeping gene	CT of Target gene
Group	CT(GAPDH)	CT(traget gene)	ΔCT = CT(Target) – CT(GAPDH)		ΔΔCT = ΔCT – ΔCT(control)	Relative folds to control group（2-ΔΔCT）	Average Relative folds to control group(mean)	Average Relative folds to control group(SE)	TTEST(treated group vs WT group)	TTEST(treated group vs CD44a-/--14del group)
	GADPH	tp53
E. piscicida-WT+Flag	19.26	41.21	21.95	21.97	-0.02	1.01396
	19.28	41.25	21.97	21.97	0	1
	19.45	41.97	22.52	21.97	0.55	0.68302	0.898993	0.187168
E. piscicida-WT+P53	19.14	40.28	21.14	21.97	-0.83	1.77769
	19.22	40.5	21.28	21.97	-0.69	1.61328
	19.27	40.89	21.62	21.97	-0.35	1.27456	1.55518	0.256546	0.02319
E. piscicida-CD44a-/--14del+Flag	18.43	42.94	24.51	21.97	2.54	0.171943
	18.98	42.32	23.34	21.97	1.37	0.386891
	19.3	43.56	24.26	21.97	2.29	0.204476	0.254436	0.115857	0.00712195
E. piscicida-CD44a-/--14del+P53	18.72	40.29	21.57	21.97	-0.4	1.31951
	18.93	39.96	21.03	21.97	-0.94	1.91853
	19.01	39.24	20.23	21.97	-1.74	3.34035	2.1928	1.03796	0.100807	0.0324473
	GADPH	CD44a
E. piscicida-WT+Flag	19.4	27.84	8.44	8.44	0	1
	19.5	27.94	8.44	8.44	0	1
	19.52	28.02	8.5	8.44	0.06	0.959264	0.986421	0.0235189
E. piscicida-WT+P53	19.28	28.93	9.65	8.44	1.21	0.432269
	19.3	28.97	9.67	8.44	1.23	0.426317
	19.33	28.91	9.58	8.44	1.14	0.45376	0.437449	0.0144358	4.23295e-06
E. piscicida-CD44a-/--14del+Flag	19.51	36.56	17.05	8.44	8.61	0.00255936
	19.59	37.01	17.42	8.44	8.98	0.00198039
	19.65	37.18	17.53	8.44	9.09	0.00183501	0.00212492	0.000383197	2.17145e-07
E. piscicida-CD44a-/--14del+P53	19.36	35.69	16.33	8.44	7.89	0.00421574
	19.49	36.22	16.73	8.44	8.29	0.00319493
	19.49	36.22	16.73	8.44	8.29	0.00319493	0.0035352	0.000589362	2.18552e-07	0.025474
	GADPH	CDK1
E. piscicida-WT+Flag	19.4	24.07	4.67	4.68	-0.01	1.00696
	19.5	24.18	4.68	4.68	0	1
	19.52	24.27	4.75	4.68	0.07	0.952638	0.986531	0.0295577
E. piscicida-WT+P53	19.28	23.96	4.68	4.68	0	1
	19.3	23.95	4.65	4.68	-0.03	1.02101
	19.33	23.95	4.62	4.68	-0.06	1.04247	1.02116	0.0212333	0.174694
E. piscicida-CD44a-/--14del+Flag	19.59	24.5	4.91	4.68	0.23	0.852635
	19.51	24.59	5.08	4.68	0.4	0.757858
	19.65	24.6	4.95	4.68	0.27	0.82932	0.813271	0.0493844	0.00645327
E. piscicida-CD44a-/--14del+P53	19.49	24.36	4.87	4.68	0.19	0.876606
	19.49	24.37	4.88	4.68	0.2	0.870551
	19.36	24.49	5.13	4.68	0.45	0.732043	0.8264	0.0817715	0.0332211	0.823543
	GADPH	CDK2
E. piscicida-WT+Flag	19.4	25.52	6.12	6.12	0	1
	19.5	25.54	6.04	6.12	-0.08	1.05702
	19.52	25.98	6.46	6.12	0.34	0.790041	0.94902	0.1406
E. piscicida-WT+P53	19.28	25.34	6.06	6.12	-0.06	1.04247
	19.3	25.35	6.05	6.12	-0.07	1.04972
	19.33	25.32	5.99	6.12	-0.13	1.09429	1.06216	0.0280649	0.243471
E. piscicida-CD44a-/--14del+Flag	19.59	25.8	6.21	6.12	0.09	0.939523
	19.51	25.76	6.25	6.12	0.13	0.913831
	19.65	25.77	6.12	6.12	0	1	0.951118	0.044239	0.98151
E. piscicida-CD44a-/--14del+P53	19.49	25.65	6.16	6.12	0.04	0.972655
	19.49	25.72	6.23	6.12	0.11	0.926588
	19.36	25.64	6.28	6.12	0.16	0.895025	0.931423	0.0390401	0.844751	0.594136
	GADPH	ccne1
E. piscicida-WT+Flag	19.4	30.98	11.58	11.58	0	1
	19.5	31.04	11.54	11.58	-0.04	1.02811
	19.52	31.15	11.63	11.58	0.05	0.965936	0.998017	0.0311362
E. piscicida-WT+P53	19.28	31.78	12.5	11.58	0.92	0.528509
	19.3	32.19	12.89	11.58	1.31	0.403321
	19.33	31.93	12.6	11.58	1.02	0.493116	0.474982	0.0645341	0.00022533
E. piscicida-CD44a-/--14del+Flag	19.51	32.41	12.9	11.58	1.32	0.400535
	19.59	32.43	12.84	11.58	1.26	0.417544
	19.65	32.86	13.21	11.58	1.63	0.323088	0.380389	0.0503474	5.51311e-05
E. piscicida-CD44a-/--14del+P53	19.36	32.19	12.83	11.58	1.25	0.420448
	19.49	32.2	12.71	11.58	1.13	0.456916
	19.49	32.58	13.09	11.58	1.51	0.351111	0.409492	0.0537465	8.07107e-05	0.53128
	GADPH	ccne2
E. piscicida-WT+Flag	19.4	27.29	7.89	7.87	0.02	0.986233
	19.5	27.37	7.87	7.87	0	1
	19.52	27.39	7.87	7.87	0	1	0.995411	0.00794855
E. piscicida-WT+P53	19.28	27.01	7.73	7.87	-0.14	1.10191
	19.3	27.03	7.73	7.87	-0.14	1.10191
	19.33	27.18	7.85	7.87	-0.02	1.01396	1.07259	0.0507754	0.0599817
E. piscicida-CD44a-/--14del+Flag	19.59	27.45	7.86	7.87	-0.01	1.00696
	19.51	27.51	8	7.87	0.13	0.913831
	19.65	27.61	7.96	7.87	0.09	0.939523	0.953437	0.048096	0.210133
E. piscicida-CD44a-/--14del+P53	19.49	27.41	7.92	7.87	0.05	0.965936
	19.49	27.35	7.86	7.87	-0.01	1.00696
	19.36	27.49	8.13	7.87	0.26	0.835088	0.935993	0.0897611	0.317147	0.781475
	GADPH	CHK1
E. piscicida-WT+Flag	19.4	27.02	7.62	7.62	0	1
	19.5	27.04	7.54	7.62	-0.08	1.05702
	19.52	27.19	7.67	7.62	0.05	0.965936	1.00765	0.0460204
E. piscicida-WT+P53	19.28	26.66	7.38	7.62	-0.24	1.18099
	19.3	26.63	7.33	7.62	-0.29	1.22264
	19.33	26.75	7.42	7.62	-0.2	1.1487	1.18411	0.0370694	0.00664241
E. piscicida-CD44a-/--14del+Flag	19.59	27.14	7.55	7.62	-0.07	1.04972
	19.51	27.26	7.75	7.62	0.13	0.913831
	19.65	27.21	7.56	7.62	-0.06	1.04247	1.002	0.0764462	0.917996
E. piscicida-CD44a-/--14del+P53	19.49	27.08	7.59	7.62	-0.03	1.02101
	19.49	27.09	7.6	7.62	-0.02	1.01396
	19.36	27.15	7.79	7.62	0.17	0.888843	0.974605	0.0743558	0.548476	0.679329
	GADPH	CHK2
E. piscicida-WT+Flag	19.4	27.39	7.99	7.87	0.12	0.920188
	19.52	27.39	7.87	7.87	0	1
	19.5	27.26	7.76	7.87	-0.11	1.07923	0.999805	0.0795205
E. piscicida-WT+P53	19.28	27.26	7.98	7.87	0.11	0.926588
	19.3	27.32	8.02	7.87	0.15	0.90125
	19.33	27.25	7.92	7.87	0.05	0.965936	0.931258	0.0325948	0.23928
E. piscicida-CD44a-/--14del+Flag	19.59	27.57	7.98	7.87	0.11	0.926588
	19.51	27.59	8.08	7.87	0.21	0.864537
	19.65	27.5	7.85	7.87	-0.02	1.01396	0.935028	0.0750678	0.36289
E. piscicida-CD44a-/--14del+P53	19.49	27.47	7.98	7.87	0.11	0.926588
	19.49	27.35	7.86	7.87	-0.01	1.00696
	19.36	27.46	8.1	7.87	0.23	0.852635	0.928726	0.0771825	0.328869	0.924126
	GADPH	ccnb1
E. piscicida-WT+Flag	19.26	24.56	5.3	5.45	-0.15	1.10957
	19.28	24.73	5.45	5.45	0	1
	19.45	25.05	5.6	5.45	0.15	0.90125	1.00361	0.104206
E. piscicida-WT+P53	19.14	24.89	5.75	5.45	0.3	0.812252
	19.22	24.74	5.52	5.45	0.07	0.952638
	19.27	24.33	5.06	5.45	-0.39	1.31039	1.02509	0.256853	0.899673
E. piscicida-CD44a-/--14del+Flag	18.43	25	6.57	5.45	1.12	0.460094
	18.98	25.01	6.03	5.45	0.58	0.668964
	19.3	25.32	6.02	5.45	0.57	0.673617	0.600891	0.121957	0.0121734
E. piscicida-CD44a-/--14del+P53	18.72	24.37	5.65	5.45	0.2	0.870551
	18.93	24.44	5.51	5.45	0.06	0.959264
	19.01	24.62	5.61	5.45	0.16	0.895025	0.90828	0.045818	0.220546	0.0150157
	GADPH	ccnb3
E. piscicida-WT+Flag	19.26	28.73	9.47	9.8	-0.33	1.25701
	19.28	29.08	9.8	9.8	0	1
	19.45	29.56	10.11	9.8	0.31	0.806642	1.02122	0.225934
E. piscicida-WT+P53	19.14	28.26	9.12	9.8	-0.68	1.60214
	19.22	29.32	10.1	9.8	0.3	0.812252
	19.27	29.53	10.26	9.8	0.46	0.726986	1.04713	0.482543	0.936929
E. piscicida-CD44a-/--14del+Flag	18.43	29.58	11.15	9.8	1.35	0.392292
	18.98	29.83	10.85	9.8	1.05	0.482968
	19.3	30.03	10.73	9.8	0.93	0.524858	0.466706	0.0677628	0.0152005
E. piscicida-CD44a-/--14del+P53	18.72	29.21	10.49	9.8	0.69	0.619854
	18.93	29.22	10.29	9.8	0.49	0.712025
	19.01	29.4	10.39	9.63	0.76	0.590496	0.640792	0.0634122	0.0484195	0.0314056
