# Supplementary material for: CD44a functions as a regulator of p53 signaling, apoptosis and autophagy in the antibacterial immune response
Source: Commun Biol. 2022 Aug 30;5:889. doi: 10.1038/s42003-022-03856-1 (PMC9427754; doi:10.1038/s42003-022-03856-1)
Supplement: Supplementary file 3 — Supplementary Data 1 [file 42003_2022_3856_MOESM3_ESM.zip › Figure 7/Fig. 7b.xlsx]

## Sheet: Sheet1
	E. piscicida -24 hpi	CT of housekeeping gene	CT of Target gene
	Group	CT(GAPDH)	CT(birc5)	ΔCT = CT(Target) – CT(GAPDH)		ΔΔCT = ΔCT – ΔCT(control)	Relative folds to control group（2-ΔΔCT）	Average Relative folds to control group(mean)	Average Relative folds to control group(SE)	TTEST(treated group vs WT group)
	WT	19.41	26.19	6.78	7.05	-0.27	1.20581
		19.41	26.46	7.05	7.05	0	1
		19.74	26.58	6.84	7.05	-0.21	1.15669	1.12083	0.107487
	CD44a-/--14del	19.67	28.17	8.5	6.45	2.05	0.241484
		19.84	28.5	8.66	7.05	1.61	0.327598
		19.81	28.35	8.54	7.17	1.37	0.386891	0.318658	0.0731147	0.000434148
	Group	CT(GAPDH)	CT(birc6)
	WT	19.41	25.94	6.53	6	0.53	0.692555
		19.41	25.41	6	6	0	1
		19.74	25.69	5.95	6	-0.05	1.03526	0.909273	0.18851
	CD44a-/--14del	19.67	25.59	5.92	5.95	-0.03	1.02101
		19.84	25.78	5.94	6	-0.06	1.04247
		19.81	26.15	6.34	6.53	-0.19	1.14076	1.06808	0.0638529	0.239133
	Group	CT(GAPDH)	CT(egfr)
	WT	19.41	30.09	10.68	10.61	0.07	0.952638
		19.41	30.02	10.61	10.61	0	1
		19.74	29.97	10.23	10.61	-0.38	1.30134	1.08466	0.18914
	CD44a-/--14del	19.67	30.77	11.1	10.23	0.87	0.547147
		19.84	32.31	12.47	10.61	1.86	0.275476
		19.81	31.84	12.03	10.68	1.35	0.392292	0.404972	0.136278	0.00723134
	Group	CT(GAPDH)	CT(pdcd8)
	WT	19.41	25.12	5.71	5.71	0	1
		19.41	25.31	5.9	5.71	0.19	0.876606
		19.74	25.12	5.38	5.71	-0.33	1.25701	1.04454	0.194076
	CD44a-/--14del	19.67	25.72	6.05	5.38	0.67	0.628507
		19.84	26.02	6.18	5.71	0.47	0.721965
		19.81	26.25	6.44	5.9	0.54	0.687771	0.679414	0.0472861	0.0339882
	Group	CT(GAPDH)	CT(htra2)
	WT	19.41	27.96	8.55	8.55	0	1
		19.41	28.11	8.7	8.55	0.15	0.90125
		19.74	28.21	8.47	8.55	-0.08	1.05702	0.98609	0.07881
	CD44a-/--14del	19.67	28.43	8.76	8.47	0.29	0.817902
		19.84	28.51	8.67	8.55	0.12	0.920188
		19.81	28.56	8.75	8.7	0.05	0.965936	0.901342	0.0757952	0.250578
	Group	CT(GAPDH)	CT(ptpn13)
	WT	19.41	26.17	6.76	6.76	0	1
		19.41	26.2	6.79	6.76	0.03	0.97942
		19.74	26.21	6.47	6.76	-0.29	1.22264	1.06735	0.134875
	CD44a-/--14del	19.67	25.79	6.12	6.47	-0.35	1.27456
		19.84	26.1	6.26	6.76	-0.5	1.41421
		19.81	26.37	6.56	6.79	-0.23	1.17283	1.2872	0.121185	0.103642
	Group	CT(GAPDH)	CT(casp8)
	WT	19.41	31.8	12.39	12.39	0	1
		19.41	31.81	12.4	12.39	0.01	0.993092
		19.74	31.96	12.22	12.39	-0.17	1.12506	1.03938	0.0742769
	CD44a-/--14del	19.67	32.73	13.06	12.22	0.84	0.558644
		19.84	32.91	13.07	12.39	0.68	0.624165
		19.81	33.88	14.07	12.4	1.67	0.314253	0.499021	0.163333	0.00644417
	Group	CT(GAPDH)	CT(casp22)
	WT	19.41	32.18	12.77	12.78	-0.01	1.00696
		19.41	32.57	13.16	12.78	0.38	0.768438
		19.74	32.52	12.78	12.78	0	1	0.925131	0.135745
	CD44a-/--14del	19.67	33.73	14.06	12.77	1.29	0.408951
		19.84	34.06	14.22	12.78	1.44	0.368567
		19.81	34.63	14.82	13.16	1.66	0.316439	0.364652	0.04638	0.00248746
	Group	CT(GAPDH)	CT(bax)
	WT	19.41	28.85	9.44	9.53	-0.09	1.06437
		19.41	28.94	9.53	9.53	0	1
		19.74	29.27	9.53	9.53	0	1	1.02146	0.0371641
	CD44a-/--14del	19.67	29.7	10.03	9.11	0.92	0.528509
		19.84	30.57	10.73	9.53	1.2	0.435275
		19.81	30.91	11.1	9.86	1.24	0.423373	0.462386	0.0575729	0.00014558
	Group	CT(GAPDH)	CT(cflar)
	WT	19.41	32.46	13.05	13.39	-0.34	1.26576
		19.41	32.99	13.58	13.39	0.19	0.876606
		19.74	33.13	13.39	13.39	0	1	1.04745	0.198868
	CD44a-/--14del	19.67	31.91	12.24	13.05	-0.81	1.75321
		19.81	32.02	12.21	13.39	-1.18	2.26577
		19.84	32.48	12.64	13.58	-0.94	1.91853	1.97917	0.261604	0.00798123
	Group	CT(GAPDH)	CT(dnm1l)
	WT	20	30.4	10.4	10.2	0.2	0.870551
		19.64	29.84	10.2	10.2	0	1
		19.71	29.71	10	10.2	-0.2	1.1487	1.00642	0.139185
	CD44a-/--14del	20.14	29.23	9.09	10.2	-1.11	2.15846
		20.32	29.23	8.91	10	-1.09	2.12874
		20.34	30.23	9.89	10.4	-0.51	1.42405	1.90375	0.415697	0.0238973
