# Supplementary material for: CD44a functions as a regulator of p53 signaling, apoptosis and autophagy in the antibacterial immune response
Source: Commun Biol. 2022 Aug 30;5:889. doi: 10.1038/s42003-022-03856-1 (PMC9427754; doi:10.1038/s42003-022-03856-1)
Supplement: Supplementary file 3 — Supplementary Data 1 [file 42003_2022_3856_MOESM3_ESM.zip › Figure 7/Fig. 7c.xlsx]

## Sheet: Sheet1
Tube Name:	WT-1				Tube Name:	WT-2				Tube Name:	WT-3
Sample ID:					Sample ID:					Sample ID:
Population	Events	% Total	% Parent		Population	Events	% Total	% Parent		Population	Events	% Total	% Parent
All Events	12012	1	1		All Events	12818	1	1		All Events	11221	1	1
Q1-UR	186	0.0155	0.0186		Q1-UR	389	0.0303	0.0389		Q1-UR	454	0.0405	0.0454
Q1-UL	141	0.0117	0.0141		Q1-UL	291	0.0227	0.0291		Q1-UL	127	0.0113	0.0127
Q1-LL	5863	0.4881	0.5863		Q1-LL	5972	0.4659	0.5972		Q1-LL	5955	0.5307	0.5955
Q1-LR	3810	0.3172	0.381		Q1-LR	3348	0.2612	0.3348		Q1-LR	3464	0.3087	0.3464
P1	10000	0.8325	0.8325		P1	10000	0.7802	0.7802		P1	10000	0.8912	0.8912
P2	4936	0.4109	0.4936		P2	4743	0.37	0.4743		P2	4932	0.4395	0.4932
P3	312	0.026	0.0312		P3	641	0.05	0.0641		P3	574	0.0512	0.0574
Q2-UR	186	0.0155	0.0186		Q2-UR	389	0.0303	0.0389		Q2-UR	454	0.0405	0.0454
Q2-UL	141	0.0117	0.0141		Q2-UL	291	0.0227	0.0291		Q2-UL	127	0.0113	0.0127
Q2-LL	5863	0.4881	0.5863		Q2-LL	5972	0.4659	0.5972		Q2-LL	5955	0.5307	0.5955
Q2-LR	3810	0.3172	0.381		Q2-LR	3348	0.2612	0.3348		Q2-LR	3464	0.3087	0.3464
Tube Name:	CD44-KO-1				Tube Name:	CD44-KO-2				Tube Name:	CD44-KO-3
Sample ID:					Sample ID:					Sample ID:
Population	Events	% Total	% Parent		Population	Events	% Total	% Parent		Population	Events	% Total	% Parent
All Events	12979	1	1		All Events	12994	1	1		All Events	12753	1	1
Q1-UR	337	0.026	0.0337		Q1-UR	457	0.0352	0.0457		Q1-UR	505	0.0396	0.0505
Q1-UL	156	0.012	0.0156		Q1-UL	190	0.0146	0.019		Q1-UL	195	0.0153	0.0195
Q1-LL	7543	0.5812	0.7543		Q1-LL	7276	0.56	0.7276		Q1-LL	7354	0.5766	0.7354
Q1-LR	1964	0.1513	0.1964		Q1-LR	2077	0.1598	0.2077		Q1-LR	1946	0.1526	0.1946
P1	10000	0.7705	0.7705		P1	10000	0.7696	0.7696		P1	10000	0.7841	0.7841
P2	3102	0.239	0.3102		P2	3370	0.2594	0.337		P2	3210	0.2517	0.321
P3	471	0.0363	0.0471		P3	632	0.0486	0.0632		P3	690	0.0541	0.069
Q2-UR	337	0.026	0.0337		Q2-UR	457	0.0352	0.0457		Q2-UR	505	0.0396	0.0505
Q2-UL	156	0.012	0.0156		Q2-UL	190	0.0146	0.019		Q2-UL	195	0.0153	0.0195
Q2-LL	7543	0.5812	0.7543		Q2-LL	7276	0.56	0.7276		Q2-LL	7354	0.5766	0.7354
Q2-LR	1964	0.1513	0.1964		Q2-LR	2077	0.1598	0.2077		Q2-LR	1946	0.1526	0.1946
			sample	% Parent	average	SE	TTEST(WT/CD44a-/--14del)
E. piscicida infection	early apoptosis	WT MOI=10	WT-1	0.381
			WT-2	0.3348
			WT-3	0.3464	0.354067	0.0240353
		CD44a-/--14del MOI=10	CD44a-/--14del-1	0.1964
			CD44a-/--14del-2	0.2077
			CD44a-/--14del-3	0.1946	0.199567	0.00710094	0.00043581
	late apoptosis	WT MOI=10	WT-1	0.0186
			WT-2	0.0389
			WT-3	0.0454	0.0343	0.0139796
		CD44a-/--14del MOI=10	CD44a-/--14del-1	0.0337
			CD44a-/--14del-2	0.0457
			CD44a-/--14del-3	0.0505	0.0433	0.00865332	0.396747
