# Supplementary material for: CD44a functions as a regulator of p53 signaling, apoptosis and autophagy in the antibacterial immune response
Source: Commun Biol. 2022 Aug 30;5:889. doi: 10.1038/s42003-022-03856-1 (PMC9427754; doi:10.1038/s42003-022-03856-1)
Supplement: Supplementary file 3 — Supplementary Data 1 [file 42003_2022_3856_MOESM3_ESM.zip › Figure 7/Fig. 7d.xlsx]

## Sheet: Sheet1
	E. piscicida -24hpi	CT of housekeeping gene	CT of Target gene
	Group	CT(GAPDH)	CT(p53)	ΔCT = CT(Target) – CT(GAPDH)		ΔΔCT = ΔCT – ΔCT(control)	Relative folds to control group（2-ΔΔCT）	Average Relative folds to control group(mean)
	E. piscicida-WT+Flag	19.26	41.21	21.95	21.97	-0.02	1.01396
		19.28	41.25	21.97	21.97	0	1
		19.45	41.97	22.52	21.97	0.55	0.68302	0.898993
	E. piscicida-WT+P53	19.14	40.28	21.14	21.97	-0.83	1.77769
		19.22	40.5	21.28	21.97	-0.69	1.61328
		19.27	40.89	21.62	21.97	-0.35	1.27456	1.55518
	E. piscicida-CD44a-/--14del+Flag	18.43	42.94	24.51	21.97	2.54	0.171943
		18.98	42.32	23.34	21.97	1.37	0.386891
		19.3	43.56	24.26	21.97	2.29	0.204476	0.254436
	E. piscicida-CD44a-/--14del+P53	18.72	40.29	21.57	21.97	-0.4	1.31951
		18.93	39.96	21.03	21.97	-0.94	1.91853
		19.01	39.24	20.23	21.97	-1.74	3.34035	2.1928
		CT(GAPDH)	CT(caspase8)
	E. piscicida-WT+Flag	19.26	25.54	6.28	6.68	-0.4	1.31951
		19.28	25.96	6.68	6.68	0	1
		19.45	26.31	6.86	6.68	0.18	0.882703	1.0674
	E. piscicida-WT+P53	19.14	25.62	6.48	6.68	-0.2	1.1487
		19.22	26.1	6.88	6.68	0.2	0.870551
		19.27	26.2	6.93	6.68	0.25	0.840896	0.953382
	E. piscicida-CD44a-/--14del+Flag	18.43	25.62	7.19	6.68	0.51	0.702222
		18.98	26.16	7.18	6.68	0.5	0.707107
		19.3	26.59	7.29	6.68	0.61	0.655197	0.688175
	E. piscicida-CD44a-/--14del+P53	18.72	26.13	7.41	6.68	0.73	0.602904
		18.93	26.19	7.26	6.68	0.58	0.668964
		19.01	25.94	6.93	6.68	0.25	0.840896	0.704255
		CT(GAPDH)	CT(bax)
	E. piscicida-WT+Flag	19.26	26.58	7.32	7.34	-0.02	1.01396
		19.28	26.75	7.47	7.34	0.13	0.913831
		19.45	26.79	7.34	7.34	0	1	0.97593
	E. piscicida-WT+P53	19.14	26.72	7.58	7.34	0.24	0.846745
		19.22	26.74	7.52	7.34	0.18	0.882703
		19.27	26.83	7.56	7.34	0.22	0.858565	0.862671
	E. piscicida-CD44a-/--14del+Flag	18.43	26.88	8.45	7.34	1.11	0.463294
		18.98	26.89	7.91	7.34	0.57	0.673617
		19.3	27.09	7.79	7.34	0.45	0.732043	0.622985
	E. piscicida-CD44a-/--14del+P53	18.72	26.43	7.71	7.34	0.37	0.773782
		18.93	26.43	7.5	7.34	0.16	0.895025
		19.01	26.45	7.44	7.34	0.1	0.933033	0.86728
		CT(GAPDH)	CT(caspase22)
	E. piscicida-WT+Flag	19.26	29.08	9.82	9.84	-0.02	1.01396
		19.28	29.27	9.99	9.84	0.15	0.90125
		19.45	29.29	9.84	9.84	0	1	0.971737
	E. piscicida-WT+P53	19.14	28.68	9.54	9.84	-0.3	1.23114
		19.22	28.58	9.36	9.84	-0.48	1.39474
		19.27	29.62	10.35	9.84	0.51	0.702222	1.10937
	E. piscicida-CD44a-/--14del+Flag	18.43	29.51	11.08	9.84	1.24	0.423373
		18.98	29.55	10.57	9.84	0.73	0.602904
		19.3	29.66	10.36	9.84	0.52	0.697372	0.574549
	E. piscicida-CD44a-/--14del+P53	18.72	28.06	9.34	9.84	-0.5	1.41421
		18.93	28.75	9.82	9.84	-0.02	1.01396
		19.01	29.01	10	9.84	0.16	0.895025	1.10773
		CT(GAPDH)	CT(birc5)
	E. piscicida-WT+Flag	19.17	25.35	6.18	6.27	-0.09	1.06437
		19.09	25.46	6.37	6.27	0.1	0.933033
		19.28	25.55	6.27	6.27	0	1	0.999134
	E. piscicida-WT+P53	19.17	25.38	6.21	6.27	-0.06	1.04247
		19.21	25.39	6.18	6.27	-0.09	1.06437
		19.16	25.36	6.2	6.27	-0.07	1.04972	1.05218
	E. piscicida-CD44a-/--14del+Flag	19.13	25.64	6.51	6.27	0.24	0.846745
		19.23	25.7	6.47	6.27	0.2	0.870551
		19.25	25.79	6.54	6.27	0.27	0.82932	0.848872
	E. piscicida-CD44a-/--14del+P53	19.18	25.26	6.08	6.27	-0.19	1.14076
		19.23	25.27	6.04	6.27	-0.23	1.17283
		19.32	25.3	5.98	6.27	-0.29	1.22264	1.17875
