# Supplementary material for: CD44a functions as a regulator of p53 signaling, apoptosis and autophagy in the antibacterial immune response
Source: Commun Biol. 2022 Aug 30;5:889. doi: 10.1038/s42003-022-03856-1 (PMC9427754; doi:10.1038/s42003-022-03856-1)
Supplement: Supplementary file 3 — Supplementary Data 1 [file 42003_2022_3856_MOESM3_ESM.zip › Figure 7/Fig. 7e-7f.xlsx]

## Sheet: Sheet1
	CFU assay
	group	CFU
	FLAG	4800	5400	5500
Z-IETD-FMK treated	FLAG	17850	21350	24050
	CD44a-tv1-FLAG	5450	5850	7700
	CD44a-tv2-FLAG	2000	3450	2000
	group	CFU
	FLAG	126000	119000	110000
Z-IETD-FMK treated	FLAG	818000	749000	768000
	CD44a-tv1-FLAG	400000	396000	422000
	CD44a-tv2-FLAG	13000	14000	16000
