# Supplementary material for: CD44a functions as a regulator of p53 signaling, apoptosis and autophagy in the antibacterial immune response
Source: Commun Biol. 2022 Aug 30;5:889. doi: 10.1038/s42003-022-03856-1 (PMC9427754; doi:10.1038/s42003-022-03856-1)
Supplement: Supplementary file 3 — Supplementary Data 1 [file 42003_2022_3856_MOESM3_ESM.zip › Figure 7/Fig. 7g.xlsx]

## Sheet: Sheet1
	daily death numbers
group	1 dpi	2 dpi	3 dpi	4 dpi		remain (5 dpi)
FLAG-1（n=20）	0	3	1	2		14
FLAG-2（n=20）	0	3	2	4		11
FLAG-3（n=20）	0	5	1	2		12
flag+Z-IETD-FMK（50um）-1（n=20）	0	6	2	4		8
flag+Z-IETD-FMK（50um）-2（n=20）	0	5	1	3		11
flag+Z-IETD-FMK（50um）-3（n=20）	0	4	3	4		9
flag-CD44a-tv1+Z-IETD-FMK（50um）-1（n=20）	0	5	2	5		8
flag-CD44a-tv1+Z-IETD-FMK（50um）-2（n=20）	0	3	2	6		9
flag-CD44a-tv1+Z-IETD-FMK（50um）-3（n=20）	0	4	2	3		11
flag-CD44a-tv2+Z-IETD-FMK（50um）-1（n=20）	0	3	1	2		14
flag-CD44a-tv2+Z-IETD-FMK（50um）-2（n=20）	0	1	2	2		15
flag-CD44a-tv2+Z-IETD-FMK（50um）-3（n=20）	0	2	2	3		13
