# Supplementary material for: CD44a functions as a regulator of p53 signaling, apoptosis and autophagy in the antibacterial immune response
Source: Commun Biol. 2022 Aug 30;5:889. doi: 10.1038/s42003-022-03856-1 (PMC9427754; doi:10.1038/s42003-022-03856-1)
Supplement: Supplementary file 3 — Supplementary Data 1 [file 42003_2022_3856_MOESM3_ESM.zip › Figure 7/Fig. 7h.xlsx]

## Sheet: Sheet1
con	late apoptosis	average	SE
FLAG	0.1691
	0.1621
	0.1497	0.1603	0.00982446
CD44a-tv1	0.2166
	0.2096
	0.2121	0.212767	0.0035473
Z-IETD-FMK treated
FLAG	0.1347
	0.143
	0.1461	0.141267	0.00589435
CD44a-tv1	0.1826
	0.1727
	0.1789	0.178067	0.00500233
con	early apoptosis	average	SE
FLAG	0.05
	0.0571
	0.053	0.0533667	0.00356417
CD44a-tv1	0.0411
	0.0502
	0.0459	0.0457333	0.00455229
Z-IETD-FMK treated
FLAG	0.0518
	0.0463
	0.0506	0.0495667	0.00289194
CD44a-tv1	0.0526
	0.0464
	0.0474	0.0488	0.00332866
