# Supplementary material for: CD44a functions as a regulator of p53 signaling, apoptosis and autophagy in the antibacterial immune response
Source: Commun Biol. 2022 Aug 30;5:889. doi: 10.1038/s42003-022-03856-1 (PMC9427754; doi:10.1038/s42003-022-03856-1)
Supplement: Supplementary file 3 — Supplementary Data 1 [file 42003_2022_3856_MOESM3_ESM.zip › Figure 7/Fig. 7i.xlsx]

## Sheet: Sheet1
标准曲线		0.047	0.084	0.11	0.229	0.391	0.621			标准曲线		0.048	0.083	0.108	0.225	0.384	0.609
	空白对照	FLAG	CD44a1-FLAG	CD44a2-FLAG	E.Tar-FLAG	E.Tar-CD44a1-FLAG	E.Tar-CD44a2-FLAG				空白对照	FLAG	CD44a1-FLAG	CD44a2-FLAG	E.Tar-FLAG	E.Tar-CD44a1-FLAG	E.Tar-CD44a2-FLAG
	0.053	0.059	0.064	0.061	0.059	0.063	0.057				0.06	0.07	0.084	0.07	0.066	0.072	0.064
	0.052	0.06	0.067	0.06	0.058	0.065	0.058				0.06	0.07	0.08	0.071	0.065	0.073	0.065
	0.053	0.06	0.07	0.062	0.058	0.065	0.058				0.061	0.07	0.082	0.067	0.064	0.072	0.066
		样品浓度（nmol)										样品浓度（nmol)
	X	Y									X	Y
	0.047	0									0.048	0
	0.084	10									0.083	10
	0.11	20									0.108	20
	0.229	50									0.225	50
	0.391	100									0.384	100
6 hpi
											24 hpi
	y=288.1x-13.612_x000B_	288.1	13.612
	空白对照	FLAG	CD44a1-FLAG	CD44a2-FLAG	E.Tar-FLAG	E.Tar-CD44a1-FLAG	E.Tar-CD44a2-FLAG				y=294.37x-13.925
	1.6573	3.3859	4.8264	3.9621	3.3859	4.5383	2.8097
	1.3692	3.674	5.6907	3.674	3.0978	5.1145	3.0978				3.7372	6.6809	10.8021	6.6809	5.50342	7.26964	4.91468
	1.6573	3.674	6.555	4.2502	3.0978	5.1145	3.0978				3.7372	6.6809	9.6246	6.97527	5.20905	7.56401	5.20905
											4.03157	6.6809	10.2133	5.79779	4.91468	7.26964	5.50342
														E. piscicida infection
	FLAG	CD44a1-FLAG	CD44a2-FLAG	E. piscicida-FLAG	E. piscicida-CD44a1-FLAG	E. piscicida-CD44a2-FLAG								FLAG	CD44a_tv1-FLAG	CD44a_tv2-FLAG
	2.0167	3.4572	2.3048	1.7286	3.1691	1.4405								1.76622	3.53244	1.17748
	2.0167	4.0334	2.3048	1.7286	3.4572	1.4405								1.17748	3.53244	1.47185
	2.0167	4.8977	2.5929	1.4405	3.4572	1.4405								1.17748	3.53244	1.47185
			Ave	1.63257	3.36117	1.4405							Ave	1.37373	3.53244	1.37373
