# Supplementary material for: CD44a functions as a regulator of p53 signaling, apoptosis and autophagy in the antibacterial immune response
Source: Commun Biol. 2022 Aug 30;5:889. doi: 10.1038/s42003-022-03856-1 (PMC9427754; doi:10.1038/s42003-022-03856-1)
Supplement: Supplementary file 3 — Supplementary Data 1 [file 42003_2022_3856_MOESM3_ESM.zip › Figure 7/Fig. 7j-7k.xlsx]

## Sheet: Sheet1
con	late apoptosis	average	SE
FLAG	0.3947
	0.3752
	0.389	0.3863	0.0100265
CD44a-tv1	0.5859
	0.6028
	0.5597	0.5828	0.0217166
CD44a-tv2	0.5163
	0.5373
	0.5273	0.526967	0.010504
pifithrin-μ treated
FLAG	0.3942
	0.4063
	0.4099	0.403467	0.00822456
CD44a-tv1	0.4886
	0.5114
	0.5095	0.503167	0.0126508
CD44a-tv2	0.633
	0.65
	0.6946	0.6592	0.0318138
con	early apoptosis	average	SE
FLAG	0.1554
	0.1414
	0.1455	0.147433	0.00719745
CD44a-tv1	0.1709
	0.15
	0.1421	0.154333	0.014881
CD44a-tv2	0.1671
	0.173
	0.1748	0.171633	0.00402782
pifithrin-μ treated
FLAG	0.1281
	0.1669
	0.1513	0.148767	0.0195237
CD44a-tv1	0.1226
	0.1279
	0.1012	0.117233	0.0141359
CD44a-tv2	0.1033
	0.1072
	0.1055	0.105333	0.00195533
