# Supplementary material for: CD44a functions as a regulator of p53 signaling, apoptosis and autophagy in the antibacterial immune response
Source: Commun Biol. 2022 Aug 30;5:889. doi: 10.1038/s42003-022-03856-1 (PMC9427754; doi:10.1038/s42003-022-03856-1)
Supplement: Supplementary file 3 — Supplementary Data 1 [file 42003_2022_3856_MOESM3_ESM.zip › Figure 7/Fig. 7m.xlsx]

## Sheet: Sheet1
	daily death numbers
group	1 dpi	2 dpi	3 dpi	4 dpi		remain (5 dpi)
FLAG-1（n=20）	0	4	2	4		10
FLAG-2（n=20）	0	4	3	4		9
FLAG-3（n=20）	0	5	4	3		8
flag(Pifithrin-u:50μm)-1（n=20）	0	5	5	2		8
flag(Pifithrin-u:50μm)-2（n=20）	0	2	4	1		13
flag(Pifithrin-u:50μm)-3（n=20）	0	4	3	2		11
flag-CD44a-tv1(Pifithrin-u:50μm)-1（n=20）	0	0	1	4		15
flag-CD44a-tv1(Pifithrin-u:50μm)-2（n=20）	0	1	2	5		12
flag-CD44a-tv1(Pifithrin-u:50μm)-3（n=20）	0	2	2	5		11
