# Supplementary material for: CD44a functions as a regulator of p53 signaling, apoptosis and autophagy in the antibacterial immune response
Source: Commun Biol. 2022 Aug 30;5:889. doi: 10.1038/s42003-022-03856-1 (PMC9427754; doi:10.1038/s42003-022-03856-1)
Supplement: Supplementary file 3 — Supplementary Data 1 [file 42003_2022_3856_MOESM3_ESM.zip › Figure 8/Fig. 8b-8c.xlsx]

## Sheet: Sheet1
group					average	SE	TTEST
PGL3	SAMPLE-001	268	158	1.6879
	SAMPLE-002	199	117	1.6951
	SAMPLE-003	238	135	1.7644	1.7158	0.0422425
PGL3-P53	SAMPLE-004	10236	60	170.613
	SAMPLE-005	13549	76	178.048
	SAMPLE-007	10686	67	158.785	169.148	9.7148	7.49994e-06
group	uninfection				average	SE	TTEST
FLAG+P53-promoter	SAMPLE-054	6889	80	86.1139
	SAMPLE-041	7033	81	86.0913
	SAMPLE-006	5332	64	82.9326	85.0459	1.83024
CD44a-tv1-FLAG+P53-promoter	SAMPLE-046	5244	70	74.3907
	SAMPLE-047	6437	72	88.6677
	SAMPLE-051	6712	86	77.7851	80.2812	7.45862	0.343055
CD44a-tv2-FLAG+P53-promoter	SAMPLE-038	7287	80	90.6424
	SAMPLE-056	7219	79	90.8079
	SAMPLE-012	6598	67	98.4794	93.3099	4.47768	0.0415952
	E. piscicida infection
FLAG+P53-promoter	SAMPLE-057	10020	95	105.142
	SAMPLE-017	9310	99	93.7627
	SAMPLE-018	7545	68	110.799	103.235	8.67705
CD44a-tv1-FLAG+P53-promoter	SAMPLE-058	6906	73	94.2158
	SAMPLE-020	6377	73	87.2429
	SAMPLE-021	6170	63	97.7812	93.08	5.36018	0.159702
CD44a-tv2-FLAG+P53-promoter	SAMPLE-067	9009	70	128.517
	SAMPLE-068	9308	81	114.356
	SAMPLE-027	9629	73	131.375	124.749	9.11382	0.0415034
