# Supplementary material for: CD44a functions as a regulator of p53 signaling, apoptosis and autophagy in the antibacterial immune response
Source: Commun Biol. 2022 Aug 30;5:889. doi: 10.1038/s42003-022-03856-1 (PMC9427754; doi:10.1038/s42003-022-03856-1)
Supplement: Supplementary file 3 — Supplementary Data 1 [file 42003_2022_3856_MOESM3_ESM.zip › Figure 8/Fig. 8d.xlsx]

## Sheet: Sheet1
E. piscicida -24hpi	CT of housekeeping gene	CT of Target gene
Group	CT(GAPDH)	CT(p53)	ΔCT = CT(Target) – CT(GAPDH)		ΔΔCT = ΔCT – ΔCT(control)	Relative folds to control group（2-ΔΔCT）	Average Relative folds to control group(mean)
CD44a-/--14del+FLAG	19.38	39.59	20.21	20.35	-0.14	1.10191
	19.4	39.87	20.47	20.35	0.12	0.920188
	19.56	39.91	20.35	20.35	0	1	1.00736
CD44a-/--14del+CD44a-tv1-flag	19.34	39.33	19.99	20.35	-0.36	1.28343
	19.36	39.54	20.18	20.35	-0.17	1.12506
	19.46	40.07	20.61	20.35	0.26	0.835088	1.08119
CD44a-/--14del+CD44a-tv2-flag	19.71	38.32	18.61	20.35	-1.74	3.34035
	19.81	38.66	18.85	20.35	-1.5	2.82843
	19.83	39.13	19.3	20.35	-1.05	2.07053	2.74644
