# Supplementary material for: CD44a functions as a regulator of p53 signaling, apoptosis and autophagy in the antibacterial immune response
Source: Commun Biol. 2022 Aug 30;5:889. doi: 10.1038/s42003-022-03856-1 (PMC9427754; doi:10.1038/s42003-022-03856-1)
Supplement: Supplementary file 3 — Supplementary Data 1 [file 42003_2022_3856_MOESM3_ESM.zip › Figure 8/Fig. 8e.xlsx]

## Sheet: Sheet1
	CFU assay
	group	CFU
	FLAG	888000	848000	864000
pifithrin-μ treated	FLAG	808000	744000	736000
	CD44a1-FLAG	280000	260000	344000
	CD44a2-FLAG	1172000	1016000	1048000
