# Supplementary material for: CD44a functions as a regulator of p53 signaling, apoptosis and autophagy in the antibacterial immune response
Source: Commun Biol. 2022 Aug 30;5:889. doi: 10.1038/s42003-022-03856-1 (PMC9427754; doi:10.1038/s42003-022-03856-1)
Supplement: Supplementary file 3 — Supplementary Data 1 [file 42003_2022_3856_MOESM3_ESM.zip › Figure 8/Fig. 8g.xlsx]

## Sheet: Sheet1
		Lane	P62-1
CON	FLAG	1	163169	1
	CD44a1-FLAG	2	204872	1.25558
	CD44a2-FLAG	3	423636	2.5963
Pifithrin-μ	FLAG	4	269644	1.65254
	CD44a1-FLAG	5	273500	1.67618
	CD44a2-FLAG	6	184901	1.13319
		Lane	P62-2
CON	FLAG	1	148505	1
	CD44a1-FLAG	2	190121	1.28023
	CD44a2-FLAG	3	382817	2.57781
Pifithrin-μ	FLAG	4	132866	0.89469
	CD44a1-FLAG	5	139778	0.941234
	CD44a2-FLAG	6	178923	1.20483
		Lane	LC3I	LC3II	LC3II/LC3I
CON	FLAG	1	223344	194560	0.871123	1
	CD44a1-FLAG	2	331976	267061	0.804459	0.923474
	CD44a2-FLAG	3	471395	280467	0.594972	0.682995
Pifithrin-μ	FLAG	4	284577	226505	0.795936	0.91369
	CD44a1-FLAG	5	225146	171936	0.763664	0.876644
	CD44a2-FLAG	6	221022	175643	0.794686	0.912255
