# Supplementary material for: CD44a functions as a regulator of p53 signaling, apoptosis and autophagy in the antibacterial immune response
Source: Commun Biol. 2022 Aug 30;5:889. doi: 10.1038/s42003-022-03856-1 (PMC9427754; doi:10.1038/s42003-022-03856-1)
Supplement: Supplementary file 3 — Supplementary Data 1 [file 42003_2022_3856_MOESM3_ESM.zip › Supplementary Fig. 3/suppl. fig.3.xlsx]

## Sheet: Sheet1
E. piscicida -24 hpi
Group	CT of housekeeping gene	CT of Target gene	ΔCT = CT(Target) – CT(GAPDH)		ΔΔCT = ΔCT – ΔCT(control)	Relative folds to control group（2-ΔΔCT）	Average Relative folds to control group(mean)	Average Relative folds to control group(SE)	TTEST(treated group vs WT group)
	GAPDH	CFLAR
WT	18.58	31.6	13.02	13.02	0	1
	18.56	31.59	13.03	13.02	0.01	0.993092
	18.49	31.31	12.82	13.02	-0.2	1.1487	1.04726	0.0879129
WT+Pift-a	18.87	30.33	11.46	13.02	-1.56	2.94854
	18.82	30.24	11.42	13.02	-1.6	3.03143
	18.74	30.22	11.48	13.02	-1.54	2.90795	2.96264	0.06294	6.72145e-06
	GAPDH	DNM1L
WT	18.49	30.37	11.88	12.39	-0.51	1.42405
	18.56	30.95	12.39	12.39	0	1
	18.58	31.07	12.49	12.39	0.1	0.933033	1.11903	0.266271
WT+Pift-a	18.87	31.17	12.3	12.39	-0.09	1.06437
	18.82	31.14	12.32	12.39	-0.07	1.04972
	18.74	31.34	12.6	12.39	0.21	0.864537	0.992875	0.111385	0.491171
	GAPDH	IGFR
WT	18.49	26.23	7.74	7.74	0	1
	18.56	26.3	7.74	7.74	0	1
	18.58	26.63	8.05	7.74	0.31	0.806642	0.935547	0.111635
WT+Pift-a	18.87	26.63	7.76	7.74	0.02	0.986233
	18.82	26.76	7.94	7.74	0.2	0.870551
	18.74	26.76	8.02	7.74	0.28	0.823591	0.893458	0.0837057	0.628947
	GAPDH	MLST8
WT	18.58	26.98	8.4	8.27	0.13	0.913831
	18.56	26.83	8.27	8.27	0	1
	18.49	26.46	7.97	8.27	-0.3	1.23114	1.04833	0.164083
WT+Pift-a	18.87	26.5	7.63	8.27	-0.64	1.55833
	18.82	26.5	7.68	8.27	-0.59	1.50525
	18.74	26.49	7.75	8.27	-0.52	1.43396	1.49918	0.0624087	0.0112618
	GAPDH	ATG2isoform X1
WT	18.58	29.92	11.34	11.18	0.16	0.895025
	18.56	29.74	11.18	11.18	0	1
	18.49	29.28	10.79	11.18	-0.39	1.31039	1.06847	0.215984
WT+Pift-a	18.87	28.62	9.75	11.18	-1.43	2.69447
	18.82	28.65	9.83	11.18	-1.35	2.54912
	18.74	28.69	9.95	11.18	-1.23	2.34567	2.52975	0.175203	0.000808482
	GAPDH	ATG2isoform X2
WT	18.58	28.08	9.5	8.97	0.53	0.692555
	18.56	27.52	8.96	8.97	-0.01	1.00696
	18.49	27.46	8.97	8.97	0	1	0.899837	0.179545
WT+Pift-a	18.87	27.1	8.23	8.97	-0.74	1.67018
	18.82	26.21	7.39	8.97	-1.58	2.9897
	18.74	26.67	7.93	8.97	-1.04	2.05623	2.2387	0.678423	0.0298094
	GAPDH	ATG9
WT	18.58	27.45	8.87	8.66	0.21	0.864537
	18.56	27.22	8.66	8.66	0	1
	18.49	26.85	8.36	8.66	-0.3	1.23114	1.03189	0.185373
WT+Pift-a	18.74	25	6.26	8.66	-2.4	5.27803
	18.82	25.67	6.85	8.66	-1.81	3.50642
	18.87	25.69	6.82	8.66	-1.84	3.5801	4.12152	1.00225	0.00629575
	GAPDH	ATG10
WT	18.58	27.25	8.67	8.52	0.15	0.90125
	18.56	26.9	8.34	8.52	-0.18	1.13288
	18.49	27.01	8.52	8.52	0	1	1.01138	0.116235
WT+Pift-a	18.87	26.67	7.8	8.52	-0.72	1.64718
	18.82	26.82	8	8.52	-0.52	1.43396
	18.74	26.78	8.04	8.52	-0.48	1.39474	1.49196	0.135848	0.00962011
	GAPDH	ATG13
WT	18.58	24.71	6.13	6.02	0.11	0.926588
	18.56	24.58	6.02	6.02	0	1
	18.49	24.19	5.7	6.02	-0.32	1.24833	1.05831	0.16861
WT+Pift-a	18.87	24.33	5.46	6.02	-0.56	1.47427
	18.82	24.23	5.41	6.02	-0.61	1.52626
	18.74	24	5.26	6.02	-0.76	1.69349	1.56467	0.114548	0.012619
	GAPDH	ATG18
WT	18.58	32.62	14.04	14.02	0.02	0.986233
	18.56	32.58	14.02	14.02	0	1
	18.49	32.42	13.93	14.02	-0.09	1.06437	1.01687	0.0417104
WT+Pift-a	18.87	31.17	12.3	14.02	-1.72	3.29436
	18.82	31.25	12.43	14.02	-1.59	3.01049
	18.74	31.26	12.52	14.02	-1.5	2.82843	3.04443	0.234815	0.000123783
