# Supplementary material for: CD44a functions as a regulator of p53 signaling, apoptosis and autophagy in the antibacterial immune response
Source: Commun Biol. 2022 Aug 30;5:889. doi: 10.1038/s42003-022-03856-1 (PMC9427754; doi:10.1038/s42003-022-03856-1)
Supplement: Supplementary file 3 — Supplementary Data 1 [file 42003_2022_3856_MOESM3_ESM.zip › Supplementary Fig. 4/c and e.xlsx]

## Sheet: Sheet1
	intDEN	average	SE	TTEST（/WT）	TTEST（/CD44a-14del）					intDEN	average	SE	TTEST（/WT）
WT+FLAG	2374401								WT	2261399
	2514521									2052631
	2364785	2.4179e+06	83812.2							2164785	2159605	104480
WT+p53-FLAG	2594183								CD44a-/-	1700731
	2136582									1523684
	2316522	2.3491e+06	230533	0.652488						1685214	1636543	98046.2	0.00320099
CD44a-/-+FLAG	1915864
	1658789
	1755462	1776705	129847	0.00198655
CD44a-/-+p53-FLAG	2158111
	2032153
	1972155	2.05414e+06	94907.7	0.00761863	0.0404286
