# Supplementary material for: CD44a functions as a regulator of p53 signaling, apoptosis and autophagy in the antibacterial immune response
Source: Commun Biol. 2022 Aug 30;5:889. doi: 10.1038/s42003-022-03856-1 (PMC9427754; doi:10.1038/s42003-022-03856-1)
Supplement: Supplementary file 3 — Supplementary Data 1 [file 42003_2022_3856_MOESM3_ESM.zip › Supplementary Fig. 6/b.xlsx]

## Sheet: Sheet1
	daily death numbers
group	1 dpi	2 dpi	3 dpi		remain (4 dpi)
FLAG-1（n=20）	0	3	4		13
FLAG-2（n=20）	0	2	5		13
FLAG-3（n=20）	0	1	6		13
Z-IETD-FMK-FLAG-1（n=20）	1	3	5		11
Z-IETD-FMK--FLAG-2（n=20）	1	5	3		11
Z-IETD-FMK--FLAG-3（n=20）	3	4	4		9
