# Supplementary material for: CD44a functions as a regulator of p53 signaling, apoptosis and autophagy in the antibacterial immune response
Source: Commun Biol. 2022 Aug 30;5:889. doi: 10.1038/s42003-022-03856-1 (PMC9427754; doi:10.1038/s42003-022-03856-1)
Supplement: Supplementary file 3 — Supplementary Data 1 [file 42003_2022_3856_MOESM3_ESM.zip › Supplementary Fig. 6/d-f.xlsx]

## Sheet: Sheet1
fig.d
E. piscicida -24hpi	CT of housekeeping gene	CT of Target gene	ΔCT = CT(Target) – CT(GAPDH)		ΔΔCT = ΔCT – ΔCT(control)	Relative folds to control group（2-ΔΔCT）	Average Relative folds to control group(mean)	Average Relative folds to control group(SE)	TTEST(treated group vs WT group)
Group	GAPDH	casp8
WT+FLAG	19.27	28.09	8.82	8.83	-0.01	1.00696
	19.32	28.19	8.87	8.83	0.04	0.972655
	19.37	28.2	8.83	8.83	0	1	0.993203	0.0181322
WT+CD44a-tv1	19.3	27.82	8.52	8.83	-0.31	1.23971
	19.34	27.57	8.23	8.83	-0.6	1.51572
	19.45	27.63	8.18	8.83	-0.65	1.56917	1.44153	0.176815	0.0119791
WT+CD44a-tv2	19.46	28.38	8.92	8.83	0.09	0.939523
	19.53	28.33	8.8	8.83	-0.03	1.02101
	19.67	28.34	8.67	8.83	-0.16	1.11729	1.02594	0.0889846	0.566221
E. piscicida -24 hpi
Group	CT of housekeeping gene	CT of Target gene	ΔCT = CT(Target) – CT(GAPDH)		ΔΔCT = ΔCT – ΔCT(control)	Relative folds to control group（2-ΔΔCT）	Average Relative folds to control group(mean)	Average Relative folds to control group(SE)	TTEST(treated group vs WT group)
	GAPDH	casp8
E-24h-WT	15.9775	26.6309	10.6533	10.7524	-0.099052	1.07107
	15.9033	26.7056	10.8023	10.7524	0.049889	0.966011
	16.1783	26.9306	10.7524	10.7524	0	1	1.01236	0.0536089
E-24h-WT+pifithrin-α	15.5452	26.8514	11.3061	10.7524	0.553761	0.681242
	15.8429	26.9785	11.1356	10.7524	0.383266	0.7667
	15.8912	27.2808	11.3896	10.7524	0.637228	0.642947	0.696963	0.0633566	0.00275819
E-24h-WT+pifithrin-μ	15.7025	26.6062	10.9037	10.7524	0.151299	0.900439
	15.8202	26.6297	10.8095	10.7524	0.057109	0.961188
	15.8929	27.0491	11.1561	10.7524	0.403734	0.755899	0.872509	0.105456	0.109992
E. piscicida -24hpi	GAPDH	CD44a-tv1
E-24h-WT	15.9197	31.3864	15.4667	15.5141	-0.047395	1.0334
	15.8682	31.3823	15.5141	15.5141	0	1
	15.7922	31.7532	15.961	15.5141	0.446896	0.73362	0.922339	0.164287
E-24h-WT+pifithrin-α	14.534	26.2704	11.7364	15.5141	-3.77772	13.7153
	14.897	26.3741	11.477	15.5141	-4.03704	16.4162
	14.6881	26.6921	12.004	15.5141	-3.51008	11.393	13.8415	2.51393	0.000887666
	GAPDH	CD44a-tv2
E-24h-WT	15.9197	26.7142	10.7945	10.3552	0.439273	0.737506
	15.8682	26.2234	10.3552	10.3552	0	1
	15.7922	25.8127	10.0205	10.3552	-0.334704	1.26112	0.999542	0.261807
E-24h-AB+pifithrin-α	14.534	24.2078	9.6738	10.3552	-0.68141	1.60371
	14.897	24.217	9.31996	10.3552	-1.03525	2.04946
	14.6881	24.696	10.0079	10.3552	-0.347317	1.27219	1.64179	0.390032	0.0769836
