# Supplementary material for: CD44a functions as a regulator of p53 signaling, apoptosis and autophagy in the antibacterial immune response
Source: Commun Biol. 2022 Aug 30;5:889. doi: 10.1038/s42003-022-03856-1 (PMC9427754; doi:10.1038/s42003-022-03856-1)
Supplement: Supplementary file 4 — Supplementary Data 2 [file 42003_2022_3856_MOESM4_ESM.zip]

Archive with 76 entries (54 files):
- Fig. 4c/
- Fig. 4c/GAPDH.jpg
- Fig. 4c/LC3b.jpg
- Fig. 4c/p62.jpg
- Fig. 6a/
- Fig. 6a/anti-flag-p53-1.tif
- Fig. 6a/anti-GAPDH (1).tif
- Fig. 6a/anti-GFP-CD44a1.tif
- Fig. 6b/
- Fig. 6b/anti-flag-p53.tif
- Fig. 6b/anti-GAPDH-2.tif
- Fig. 6b/anti-GFP-CD44a2.tif
- Fig. 6c/
- Fig. 6c/anti-flag-p53-3.tif
- Fig. 6c/anti-GFP-CD44a1-2.tif
- Fig. 6c/anti-GFP-CD44a1.tif
- Fig. 6c/anti-HDAC1.tif
- Fig. 6c/anti-tubulin a1-1.tif
- Fig. 6d/
- Fig. 6d/anti-flag-p53.tif
- Fig. 6d/anti-GFP-cd44a2-2.tif
- Fig. 6d/anti-GFP-cd44a2.tif
- Fig. 6d/anti-HDAC1.tif
- Fig. 6d/anti-tublin a2-1.tif
- Fig. 6e/
- Fig. 6e/anti-FLAG-P53-3.tif
- Fig. 6e/anti-GFP.tif
- Fig. 6e/anti-HDAC1-A1-1.tif
- Fig. 6e/anti-tubulin.tif
- Fig. 6f/
- Fig. 6f/anti-FLAG-P53-2.tif
- Fig. 6f/anti-GFP.tif
- Fig. 6f/anti-HDAC1-2.tif
- Fig. 6f/anti-tubulin.tif
- Fig. 6g/
- Fig. 6g/INPUT/
- Fig. 6g/INPUT/GFP-CD44a-tv1  CD44a-tv2.jpg
- Fig. 6g/INPUT/P53-FLAG.jpg
- Fig. 6g/IP/
- Fig. 6g/IP/anti-FLAG.jpg
- Fig. 6g/IP/anti-GFP.jpg
- Fig. 8g/
- Fig. 8g/anti-GAPDH.jpg
- Fig. 8g/anti-LC3.tif
- Fig. 8g/anti-p62.tif
- Supplementary Fig. 2/
- Supplementary Fig. 2/a/
- Supplementary Fig. 2/a/anti-CD44a.jpg
- Supplementary Fig. 2/a/anti-GADPH.tif
- Supplementary Fig. 2/b/
- Supplementary Fig. 2/b/anti-AKT.tif
- Supplementary Fig. 2/b/anti-gadph.tif
- Supplementary Fig. 2/b/anti-GSK-3β.tif
- Supplementary Fig. 2/b/anti-phospho-AKT.tif
- Supplementary Fig. 2/b/anti-phospho-gsk-3β.tif
- Supplementary Fig. 2/c/
- Supplementary Fig. 2/c/anti-akt.tif
- Supplementary Fig. 2/c/anti-gadph.tif
- Supplementary Fig. 2/c/anti-gsk-3β.tif
- Supplementary Fig. 2/c/anti-phospho-akt.tif
- Supplementary Fig. 2/c/anti-phospho-gsk-3β.tif
- Supplementary Fig. 5/
- Supplementary Fig. 5/a/
- Supplementary Fig. 5/a/input/
- Supplementary Fig. 5/a/input/anti-p53.jpg
- Supplementary Fig. 5/a/input/anti.CD44a.jpg
- Supplementary Fig. 5/a/IP/
- Supplementary Fig. 5/a/IP/anti-CD44a.jpg
- Supplementary Fig. 5/a/IP/anti-p53.jpg
- Supplementary Fig. 5/b/
- Supplementary Fig. 5/b/input/
- Supplementary Fig. 5/b/input/anti-CD44a.jpg
- Supplementary Fig. 5/b/input/anti-p53.jpg
- Supplementary Fig. 5/b/IP/
- Supplementary Fig. 5/b/IP/anti-CD44a.jpg
- Supplementary Fig. 5/b/IP/anti-p53.jpg
